# Supplementary material for: The advanced treatment of hydrogen bonding in quantum crystallography
Source: J Appl Crystallogr. 2021 Apr 16;54(Pt 3):718–29. doi: 10.1107/S1600576721001126 (PMC8202034; doi:10.1107/S1600576721001126)
Supplement: Supplementary file 5 [file j-54-00718-sup5.zip › Mg_Tonto_B3LYP_def2.fco]

#\#CIF_2.0

# ========================
# Tonto generated CIF file
# ========================

# NOTE: This is an incomplete CIF file
# Manually edit it to pass checkCIF

data_mghmal_b3lyp_def2

_audit_creation_date                2020-9-8
_audit_creation_method              'Tonto 19.04.25 github v. 2b3dd9c'

# ============
# QCr software
# ============

_QCr_software                       'Tonto'
_QCr_software_version               '19.04.25 v. 2b3dd9c'
_QCr_software_platform              'Linux-4.15.0-38-generic'
_QCr_software_build_date            '2019-04-25 10:48'
_QCr_software_website               'https://github.com/dylan-jayatilaka/tonto'

# ========
# Symmetry
# ========

_symmetry_cell_setting              Monoclinic
_symmetry_space_group_name_H-M      'p 1 21/c 1'
_symmetry_space_group_name_Hall     '-p 2ybc'
_symmetry_Int_Tables_number         '14'

loop_
    _symmetry_equiv_pos_as_xyz
'+x, +y, +z'
'-x, -y, -z'
'-x, +y+1/2, -z+1/2'
'+x, -y+1/2, +z+1/2'

# =========
# Unit cell
# =========

_cell_measurement_temperature           14.9(2)
_cell_measurement_reflns_used           256398
_cell_measurement_theta_min             0.86
_cell_measurement_theta_max             36.06
_cell_measurement_wavelength            0.3532

_cell_length_a                     10.195(2)
_cell_length_b                     11.759(2)
_cell_length_c                    6.6206(13)
_cell_angle_alpha               90.000000(0)
_cell_angle_beta                   103.67(3)
_cell_angle_gamma               90.000000(0)
_cell_volume                        771.2(3)

_cell_formula_units_Z               2.000000

_exptl_crystal_F_squared_000         144400.0000


# ======================
# XD fco reflection data
# ======================

# . checkCIF also accepts this as fcf format

_shelx_refln_list_code              4

_reflns_d_resolution_high           0.4000
_reflns_d_resolution_low            9.9062
_reflns_limit_h_max                 25
_reflns_limit_h_min                 -24
_reflns_limit_k_max                 29
_reflns_limit_k_min                 0
_reflns_limit_l_max                 0
_reflns_limit_l_min                 -16

# NOTE: F_squared_meas is scaled to F_squared_calc
#       and so it is on an absolute scale
_reflns_tonto_F_scale_factor        0.8378

loop_
    _refln_index_h
    _refln_index_k
    _refln_index_l
    _refln_F_squared_calc
    _refln_F_squared_meas
    _refln_F_squared_sigma
    _refln_observed_status
  -1   0   0       26.76       26.38      0.14 o
  -2   0   0       82.45       79.89      0.73 o
  -3   0   0      221.77      226.26      1.08 o
  -4   0   0      606.63      603.00      5.50 o
  -5   0   0     7441.16     7783.80     78.55 o
  -6   0   0     2597.64     2719.04     31.68 o
  -7   0   0       78.12       80.69      0.50 o
  -8   0   0     1559.33     1671.66     15.51 o
  -9   0   0      461.48      499.49      4.31 o
 -11   0   0        4.74        4.33      0.13 o
 -12   0   0      269.09      283.63      4.91 o
 -13   0   0      435.14      452.67      5.43 o
 -14   0   0      192.62      198.88      1.94 o
 -15   0   0      484.24      502.19      7.44 o
 -16   0   0      271.00      268.50      4.97 o
 -17   0   0      103.23      113.01      2.67 o
 -18   0   0        0.99        1.30      0.14 o
 -19   0   0       12.66       12.82      0.24 o
 -20   0   0      254.30      264.97      9.15 o
 -21   0   0        9.11        8.68      0.24 o
 -22   0   0        4.00        3.74      0.26 o
 -23   0   0        2.12        2.66      0.22 o
 -24   0   0        5.01        4.11      0.58 o
  -1   1   0        5.39        5.49      0.04 o
  -2   1   0       23.25       23.33      0.10 o
  -3   1   0       82.94       82.72      0.36 o
  -4   1   0      548.70      559.35      3.14 o
  -5   1   0      168.18      170.43      0.80 o
  -6   1   0       19.38       20.04      0.11 o
  -7   1   0       32.77       33.15      0.18 o
  -8   1   0      404.13      418.54      2.68 o
  -9   1   0     1585.48     1640.96      7.82 o
 -10   1   0       25.50       25.56      0.19 o
 -11   1   0       72.97       77.39      0.54 o
 -12   1   0      125.44      132.08      0.96 o
 -13   1   0        8.75        9.75      0.12 o
 -14   1   0      264.99      276.82      3.37 o
 -15   1   0       40.95       41.79      0.51 o
 -16   1   0      307.17      321.49      3.51 o
 -17   1   0      149.01      152.76      1.83 o
 -18   1   0      114.65      116.27      1.29 o
 -20   1   0        3.98        3.58      0.18 o
 -21   1   0       17.42       17.80      0.39 o
 -22   1   0       47.47       45.46      1.50 o
 -23   1   0       24.34       23.85      0.95 o
 -24   1   0       19.71       17.16      0.51 o
   0   2   0     1135.72     1180.23     14.59 o
  -1   2   0     4395.13     4508.31     21.61 o
  -2   2   0      453.00      471.19      3.01 o
  -3   2   0     3005.92     3103.76     17.68 o
  -4   2   0     1450.56     1494.58     10.37 o
  -5   2   0       33.03       33.44      0.26 o
  -6   2   0      625.02      638.39      3.87 o
  -7   2   0     3491.60     3597.66     15.79 o
  -8   2   0       71.85       73.82      0.34 o
  -9   2   0      445.17      449.17      2.21 o
 -10   2   0        2.41        1.86      0.07 o
 -11   2   0        0.00        0.08      0.03 o
 -12   2   0       42.59       43.48      0.43 o
 -13   2   0      173.47      174.02      1.51 o
 -14   2   0      117.41      120.74      1.30 o
 -15   2   0        4.29        4.85      0.07 o
 -16   2   0       36.85       37.94      0.64 o
 -17   2   0       70.09       68.58      1.06 o
 -18   2   0        0.37        0.44      0.06 o
 -19   2   0       81.88       81.89      1.29 o
 -20   2   0       23.12       22.37      0.47 o
 -21   2   0        4.86        4.57      0.19 o
 -22   2   0       23.02       21.35      0.65 o
 -23   2   0        2.84        2.92      0.20 o
  -1   3   0      568.37      575.90      1.98 o
  -2   3   0       55.51       57.31      0.46 o
  -3   3   0        6.43        6.51      0.05 o
  -4   3   0       64.29       64.61      0.49 o
  -5   3   0       35.83       36.85      0.24 o
  -6   3   0        4.92        4.54      0.06 o
  -7   3   0       89.64       85.23      0.53 o
  -8   3   0       15.41       14.96      0.06 o
  -9   3   0       12.24       12.81      0.12 o
 -10   3   0       38.20       37.73      0.30 o
 -11   3   0       40.74       41.61      0.28 o
 -12   3   0       31.25       31.91      0.29 o
 -13   3   0       60.28       63.51      0.59 o
 -14   3   0        0.41        0.44      0.04 o
 -15   3   0       22.91       23.74      0.27 o
 -16   3   0       16.88       18.03      0.32 o
 -17   3   0       18.85       19.01      0.29 o
 -18   3   0       94.09      100.68      1.04 o
 -19   3   0        7.37        7.84      0.12 o
 -20   3   0        6.44        6.61      0.12 o
 -21   3   0        4.76        4.68      0.20 o
 -23   3   0        6.11        6.12      0.32 o
   0   4   0     1429.77     1504.50      8.66 o
  -1   4   0     4293.21     4373.61     18.95 o
  -2   4   0      392.90      388.66      2.14 o
  -3   4   0     1185.65     1202.71      5.76 o
  -4   4   0       15.76       14.26      0.10 o
  -5   4   0        2.99        2.88      0.04 o
  -6   4   0      745.45      754.39      5.18 o
  -7   4   0      857.15      881.43      4.92 o
  -8   4   0      139.87      147.48      0.93 o
  -9   4   0       19.86       21.78      0.16 o
 -10   4   0      161.26      155.58      1.00 o
 -11   4   0       41.39       40.98      0.38 o
 -12   4   0      204.86      208.84      1.36 o
 -13   4   0      155.97      161.62      1.40 o
 -14   4   0      116.81      121.68      1.00 o
 -15   4   0        8.20        8.12      0.15 o
 -16   4   0       10.26        9.99      0.25 o
 -17   4   0        4.58        4.68      0.10 o
 -18   4   0       36.35       39.16      0.63 o
 -19   4   0        4.78        5.12      0.13 o
 -20   4   0       63.17       63.77      1.03 o
 -21   4   0       83.05       80.70      1.43 o
 -22   4   0        7.16        7.86      0.22 o
 -23   4   0        3.58        2.97      0.22 o
 -24   4   0        2.91        2.76      0.25 o
  -1   5   0       39.82       40.69      0.37 o
  -2   5   0       99.90      101.57      0.93 o
  -3   5   0      940.61      956.19      4.39 o
  -4   5   0       20.63       19.54      0.13 o
  -5   5   0        0.05        0.17      0.04 o
  -6   5   0        8.49        8.14      0.05 o
  -7   5   0        6.80        7.01      0.09 o
  -8   5   0      202.56      200.73      1.10 o
  -9   5   0      218.14      216.50      1.31 o
 -10   5   0      148.99      152.19      1.21 o
 -11   5   0       61.86       62.68      0.30 o
 -12   5   0        2.35        2.48      0.05 o
 -13   5   0        9.88        9.86      0.11 o
 -14   5   0      101.93      104.57      1.42 o
 -15   5   0        0.87        0.83      0.04 o
 -16   5   0       11.35       11.43      0.12 o
 -17   5   0       57.82       59.30      0.86 o
 -18   5   0        4.24        4.17      0.10 o
 -19   5   0        2.07        2.30      0.10 o
 -20   5   0       71.61       69.49      1.02 o
 -21   5   0       14.62       13.94      0.35 o
 -22   5   0        9.76        9.34      0.36 o
 -23   5   0       36.58       33.08      0.49 o
 -24   5   0        2.20        2.36      0.28 o
   0   6   0     8128.07     8298.64     62.62 o
  -1   6   0     3219.63     3297.51     13.59 o
  -2   6   0       54.98       56.91      0.39 o
  -3   6   0      147.90      138.66      0.62 o
  -4   6   0      576.43      584.28      3.20 o
  -5   6   0      391.84      397.98      2.74 o
  -6   6   0     2632.91     2692.16     18.11 o
  -7   6   0      438.48      440.29      3.27 o
  -8   6   0      395.48      399.99      2.50 o
  -9   6   0      376.45      393.62      1.71 o
 -10   6   0        0.77        0.84      0.06 o
 -11   6   0       97.38      100.16      0.51 o
 -12   6   0        5.57        5.59      0.05 o
 -13   6   0      470.72      484.76      3.71 o
 -14   6   0      226.44      234.82      1.83 o
 -15   6   0      114.73      116.38      1.43 o
 -16   6   0        6.35        6.00      0.24 o
 -17   6   0       29.17       28.78      0.45 o
 -19   6   0      262.26      274.27      3.01 o
 -20   6   0        4.56        4.34      0.12 o
 -21   6   0       95.38       89.38      1.56 o
 -22   6   0        0.49        0.66      0.21 o
 -23   6   0       11.31       11.76      0.35 o
 -24   6   0       23.90       23.86      0.90 o
  -1   7   0      548.00      538.04      3.70 o
  -2   7   0        1.31        1.55      0.04 o
  -3   7   0      169.66      171.65      1.13 o
  -4   7   0       29.03       30.02      0.16 o
  -5   7   0      882.12      882.32      3.84 o
  -6   7   0       85.81       83.85      0.57 o
  -7   7   0      104.91      105.69      0.88 o
  -8   7   0      199.97      200.39      1.36 o
  -9   7   0       73.21       73.13      0.33 o
 -10   7   0       21.25       22.30      0.15 o
 -11   7   0      133.45      135.97      0.76 o
 -12   7   0       49.93       51.73      0.29 o
 -13   7   0      122.86      125.07      1.11 o
 -14   7   0      103.72      104.80      0.81 o
 -15   7   0        9.94       10.30      0.11 o
 -16   7   0       21.65       22.62      0.33 o
 -17   7   0       65.58       68.58      0.63 o
 -18   7   0       92.32       95.17      1.48 o
 -19   7   0        1.12        1.01      0.09 o
 -20   7   0       15.30       15.11      0.35 o
 -21   7   0       30.64       28.93      0.65 o
 -22   7   0       28.24       28.56      0.73 o
 -23   7   0       48.94       50.16      1.56 o
 -24   7   0        2.13        2.27      0.21 o
   0   8   0        4.51        5.78      0.12 o
  -1   8   0      320.58      321.76      1.94 o
  -2   8   0       40.46       44.30      0.23 o
  -3   8   0       21.51       22.06      0.18 o
  -4   8   0     1174.38     1178.52      8.98 o
  -5   8   0       52.21       50.80      0.30 o
  -6   8   0      701.59      710.59      3.45 o
  -7   8   0      385.23      389.78      2.30 o
  -8   8   0      235.28      236.40      1.04 o
  -9   8   0       74.85       74.10      0.45 o
 -10   8   0      395.39      398.64      2.18 o
 -11   8   0      111.77      115.23      0.66 o
 -12   8   0       29.77       29.87      0.27 o
 -13   8   0        0.56        0.61      0.05 o
 -14   8   0      396.10      407.13      2.98 o
 -15   8   0       96.63       98.80      1.26 o
 -16   8   0        7.32        7.02      0.10 o
 -17   8   0        0.60        0.77      0.08 o
 -18   8   0       18.47       19.34      0.54 o
 -19   8   0       16.60       16.79      0.29 o
 -20   8   0       63.58       61.91      0.76 o
 -22   8   0       23.27       21.73      0.75 o
 -23   8   0        2.90        2.30      0.21 o
  -1   9   0      529.08      532.45      3.38 o
  -2   9   0     1545.77     1543.79      6.47 o
  -3   9   0      466.87      454.81      3.45 o
  -4   9   0       13.27       12.61      0.15 o
  -5   9   0      514.21      523.08      4.08 o
  -6   9   0      485.40      479.60      2.00 o
  -7   9   0       27.40       25.98      0.25 o
  -8   9   0       18.61       18.51      0.12 o
  -9   9   0       80.96       81.45      0.81 o
 -10   9   0        0.30        0.47      0.06 o
 -11   9   0        6.19        6.51      0.13 o
 -12   9   0       38.66       39.55      0.44 o
 -13   9   0        2.22        2.53      0.06 o
 -14   9   0      294.81      306.64      2.91 o
 -15   9   0       34.20       35.08      0.47 o
 -16   9   0       32.54       32.46      0.39 o
 -17   9   0       51.64       51.94      0.67 o
 -18   9   0        6.24        5.67      0.30 o
 -19   9   0       50.63       49.35      0.70 o
 -20   9   0        9.50        9.60      0.20 o
 -21   9   0       17.78       17.25      0.42 o
 -22   9   0       97.59       85.51      1.19 o
 -23   9   0        3.92        3.72      0.24 o
   0  10   0     2032.31     2052.09     10.38 o
  -1  10   0      267.97      267.43      1.17 o
  -2  10   0        6.21        6.90      0.13 o
  -3  10   0      285.02      277.54      1.58 o
  -4  10   0       23.43       25.24      0.26 o
  -5  10   0      510.23      525.49      3.15 o
  -6  10   0       22.76       22.88      0.14 o
  -7  10   0      728.40      751.46      4.52 o
  -8  10   0      107.43      109.59      0.68 o
  -9  10   0        7.05        6.42      0.10 o
 -10  10   0      130.87      135.35      0.80 o
 -11  10   0      448.81      462.20      3.30 o
 -12  10   0      155.82      160.30      1.21 o
 -13  10   0      444.97      465.17      3.95 o
 -14  10   0       11.12       11.76      0.11 o
 -15  10   0      155.22      158.93      0.97 o
 -16  10   0       28.57       29.45      0.33 o
 -17  10   0        6.73        6.51      0.16 o
 -18  10   0       42.85       42.85      0.63 o
 -19  10   0        3.76        3.44      0.11 o
 -20  10   0       54.64       54.31      1.57 o
 -21  10   0       38.84       33.89      0.85 o
 -22  10   0        5.81        4.76      0.24 o
 -23  10   0       12.16       12.13      0.45 o
  -1  11   0       28.09       26.47      0.15 o
  -2  11   0      176.04      173.16      1.34 o
  -3  11   0      395.94      385.30      2.00 o
  -4  11   0        2.74        2.83      0.07 o
  -5  11   0      217.19      211.64      0.93 o
  -6  11   0        0.72        0.70      0.06 o
  -7  11   0       61.57       60.37      0.46 o
  -8  11   0       33.33       33.18      0.17 o
  -9  11   0       19.36       18.79      0.19 o
 -10  11   0       32.65       32.75      0.29 o
 -11  11   0        1.22        1.33      0.08 o
 -12  11   0       13.98       13.84      0.20 o
 -13  11   0       22.35       22.87      0.19 o
 -14  11   0       36.58       37.91      0.35 o
 -15  11   0       63.53       66.27      0.73 o
 -16  11   0       29.47       29.88      0.40 o
 -17  11   0       17.27       17.09      0.35 o
 -18  11   0       10.55        9.26      0.29 o
 -19  11   0       11.78       12.31      0.26 o
 -20  11   0       25.14       26.01      0.70 o
 -21  11   0       31.50       34.57      0.54 o
 -22  11   0       10.94       11.31      0.42 o
   0  12   0     1279.97     1296.89      6.39 o
  -1  12   0      269.09      267.29      1.37 o
  -2  12   0      315.58      315.45      2.15 o
  -3  12   0        8.68        9.46      0.09 o
  -4  12   0        0.18        0.33      0.08 o
  -5  12   0       89.88       89.11      0.49 o
  -6  12   0     1028.16     1049.22      6.75 o
  -7  12   0      399.34      400.36      1.85 o
  -8  12   0       45.18       45.63      0.20 o
  -9  12   0       87.07       88.20      0.54 o
 -10  12   0        4.09        4.75      0.10 o
 -11  12   0       49.60       52.06      0.36 o
 -12  12   0       60.59       62.43      0.39 o
 -13  12   0       30.60       31.63      0.46 o
 -14  12   0      152.45      158.89      1.57 o
 -15  12   0      332.80      339.57      2.84 o
 -16  12   0       46.36       47.86      0.51 o
 -17  12   0        0.59        0.84      0.06 o
 -18  12   0        0.37        0.62      0.07 o
 -19  12   0       74.67       70.30      1.22 o
 -20  12   0       83.46       78.27      1.25 o
 -21  12   0        7.81        7.81      0.28 o
 -22  12   0        6.19        7.25      0.26 o
  -1  13   0      325.03      323.30      1.63 o
  -2  13   0        1.72        1.77      0.08 o
  -3  13   0       66.31       65.57      0.41 o
  -4  13   0       56.53       55.14      0.27 o
  -5  13   0       38.41       36.41      0.28 o
  -6  13   0      138.61      139.29      1.00 o
  -7  13   0       93.39       94.22      0.57 o
  -8  13   0        1.66        1.62      0.07 o
  -9  13   0       45.90       46.60      0.45 o
 -10  13   0       26.77       26.72      0.23 o
 -11  13   0       34.66       35.51      0.37 o
 -12  13   0       36.82       37.93      0.38 o
 -13  13   0       43.93       45.10      0.54 o
 -14  13   0        2.77        3.05      0.08 o
 -15  13   0        0.61        0.59      0.07 o
 -16  13   0       11.58       11.49      0.13 o
 -17  13   0        5.63        5.64      0.15 o
 -18  13   0       47.69       43.72      0.78 o
 -19  13   0        9.43        9.21      0.21 o
 -21  13   0        5.99        6.04      0.24 o
   0  14   0        7.08        7.30      0.13 o
  -1  14   0      135.72      135.89      0.76 o
  -2  14   0        3.00        2.75      0.08 o
  -3  14   0       18.85       18.27      0.17 o
  -4  14   0      126.91      124.45      0.52 o
  -5  14   0       31.72       30.98      0.24 o
  -6  14   0       11.90       12.35      0.16 o
  -7  14   0      185.76      184.36      1.10 o
  -8  14   0      240.78      244.62      2.16 o
  -9  14   0      155.15      158.66      1.38 o
 -10  14   0       53.48       54.46      0.49 o
 -11  14   0        8.08        7.63      0.10 o
 -12  14   0        3.49        4.02      0.10 o
 -13  14   0      140.45      145.64      0.91 o
 -14  14   0       51.33       52.40      0.41 o
 -15  14   0      161.11      168.66      1.67 o
 -16  14   0       46.52       45.79      0.57 o
 -17  14   0        1.02        0.96      0.07 o
 -18  14   0        4.80        4.80      0.14 o
 -20  14   0       10.74        9.91      0.28 o
 -21  14   0        3.30        3.58      0.21 o
  -1  15   0       17.22       17.41      0.15 o
  -2  15   0        8.33        8.26      0.12 o
  -3  15   0      180.57      176.65      0.63 o
  -4  15   0       13.43       13.07      0.14 o
  -5  15   0        0.57        0.69      0.08 o
  -6  15   0       48.56       47.66      0.44 o
  -8  15   0      149.80      150.47      1.00 o
  -9  15   0       27.98       27.43      0.30 o
 -10  15   0       35.08       36.16      0.33 o
 -11  15   0        0.25        0.22      0.09 o
 -12  15   0        9.74       10.26      0.11 o
 -13  15   0       82.67       83.88      0.68 o
 -15  15   0       15.09       16.12      0.30 o
 -17  15   0        6.95        6.86      0.19 o
 -18  15   0       57.57       52.62      0.86 o
 -19  15   0       10.06        9.53      0.24 o
 -20  15   0        3.20        2.77      0.22 o
 -21  15   0       14.36       14.22      0.41 o
   0  16   0      555.81      558.92      3.48 o
  -1  16   0      107.63      106.74      0.74 o
  -2  16   0        6.47        6.75      0.10 o
  -3  16   0        5.75        5.79      0.12 o
  -6  16   0      592.01      601.63      3.22 o
  -7  16   0        3.06        2.88      0.10 o
  -8  16   0       15.06       14.97      0.14 o
  -9  16   0      156.99      157.89      1.13 o
 -10  16   0       68.69       69.56      0.72 o
 -11  16   0       17.27       18.14      0.28 o
 -12  16   0       15.01       15.87      0.28 o
 -13  16   0        6.08        6.37      0.12 o
 -14  16   0      117.71      123.82      1.04 o
 -15  16   0       50.73       52.79      0.46 o
 -16  16   0        4.14        4.54      0.11 o
 -17  16   0       15.09       14.97      0.30 o
 -18  16   0        3.55        3.42      0.13 o
 -19  16   0       25.99       25.86      0.48 o
 -20  16   0       18.55       16.39      0.60 o
  -2  17   0       71.62       70.18      0.35 o
  -3  17   0        6.95        7.28      0.11 o
  -4  17   0       19.06       18.65      0.13 o
  -5  17   0        5.91        6.00      0.13 o
  -6  17   0       18.54       18.51      0.22 o
  -7  17   0       24.08       24.26      0.20 o
  -8  17   0       19.05       18.69      0.17 o
  -9  17   0       16.12       15.61      0.13 o
 -10  17   0        7.13        7.28      0.11 o
 -11  17   0        6.14        6.00      0.13 o
 -12  17   0       31.64       33.51      0.44 o
 -13  17   0       12.09       12.27      0.18 o
 -14  17   0        1.93        2.23      0.10 o
 -15  17   0        0.16        0.21      0.09 o
 -16  17   0       46.34       46.34      0.52 o
 -17  17   0        6.64        6.72      0.21 o
 -18  17   0       19.33       19.83      0.66 o
 -19  17   0       15.61       14.22      0.41 o
  -1  18   0      428.57      427.07      1.91 o
  -2  18   0      121.26      122.07      0.58 o
  -3  18   0      122.20      119.38      0.54 o
  -4  18   0      219.09      220.92      1.43 o
  -5  18   0        0.43        0.47      0.10 o
  -6  18   0      140.58      140.00      0.77 o
  -7  18   0      366.75      370.71      2.85 o
  -8  18   0        7.26        7.22      0.13 o
  -9  18   0       11.49       10.85      0.21 o
 -10  18   0       13.63       13.09      0.16 o
 -11  18   0        9.97        9.46      0.12 o
 -12  18   0        1.94        2.35      0.11 o
 -13  18   0      132.89      138.38      1.41 o
 -14  18   0       29.78       31.01      0.25 o
 -15  18   0       26.82       28.51      0.42 o
 -16  18   0       17.31       17.31      0.35 o
 -17  18   0       16.64       16.26      0.43 o
 -18  18   0        3.19        3.19      0.13 o
 -19  18   0       59.42       58.31      0.99 o
  -1  19   0       59.49       58.83      0.39 o
  -2  19   0       18.01       17.64      0.18 o
  -3  19   0      113.35      112.50      0.60 o
  -4  19   0       33.94       33.40      0.27 o
  -5  19   0      133.49      134.96      0.83 o
  -6  19   0       21.36       21.46      0.15 o
  -7  19   0        8.95        9.36      0.12 o
  -8  19   0      146.86      147.25      1.13 o
  -9  19   0       46.76       47.89      0.41 o
 -11  19   0      161.19      161.84      1.49 o
 -12  19   0       50.12       50.05      0.58 o
 -13  19   0      148.41      150.27      1.69 o
 -14  19   0       12.64       13.48      0.18 o
 -15  19   0        3.94        4.26      0.12 o
 -16  19   0       54.11       53.99      0.46 o
 -17  19   0        2.73        3.09      0.13 o
 -18  19   0       34.57       34.81      0.91 o
   0  20   0      109.95      112.27      0.75 o
  -1  20   0        1.10        1.30      0.13 o
  -2  20   0       19.66       19.50      0.25 o
  -3  20   0       12.75       12.93      0.13 o
  -4  20   0      190.12      192.85      0.84 o
  -5  20   0       38.42       38.78      0.33 o
  -6  20   0       10.39       11.02      0.13 o
  -7  20   0       20.76       20.27      0.32 o
  -8  20   0       88.18       90.47      0.73 o
  -9  20   0       33.14       33.85      0.30 o
 -10  20   0       31.31       32.74      0.30 o
 -11  20   0       42.05       43.84      0.53 o
 -12  20   0       53.51       52.50      0.69 o
 -13  20   0        8.87        8.47      0.14 o
 -14  20   0       10.95       11.15      0.17 o
 -15  20   0        6.89        7.10      0.13 o
 -16  20   0        5.00        5.10      0.18 o
 -17  20   0       17.55       19.76      0.48 o
  -1  21   0       53.94       53.00      0.27 o
  -2  21   0        2.21        2.26      0.11 o
  -3  21   0       94.14       94.43      0.55 o
  -4  21   0       12.25       13.17      0.16 o
  -5  21   0        2.77        3.04      0.11 o
  -6  21   0       46.21       46.96      0.41 o
  -7  21   0        1.59        1.52      0.11 o
  -8  21   0      118.26      122.81      1.08 o
  -9  21   0       17.38       17.41      0.23 o
 -10  21   0       74.58       76.22      0.92 o
 -11  21   0       31.39       29.53      0.40 o
 -12  21   0        3.41        3.56      0.12 o
 -13  21   0        9.64        9.56      0.18 o
 -14  21   0       22.98       23.54      0.35 o
 -16  21   0        1.00        1.40      0.13 o
 -17  21   0        6.91        7.10      0.20 o
   0  22   0      237.06      233.85      2.54 o
  -1  22   0       11.54       11.03      0.14 o
  -2  22   0       25.05       24.80      0.18 o
  -4  22   0        3.73        3.66      0.12 o
  -5  22   0       28.63       28.52      0.22 o
  -6  22   0      133.90      132.25      1.19 o
  -7  22   0       31.00       30.11      0.24 o
  -8  22   0        3.25        3.27      0.12 o
  -9  22   0        7.25        7.50      0.15 o
 -10  22   0       15.24       15.03      0.16 o
 -11  22   0        7.57        7.36      0.14 o
 -12  22   0        0.20        0.34      0.12 o
 -13  22   0       10.32        9.97      0.18 o
 -14  22   0       40.03       39.14      0.39 o
 -15  22   0       73.30       69.80      0.90 o
 -16  22   0        0.91        0.81      0.15 o
  -1  23   0       76.40       76.18      0.40 o
  -2  23   0        5.01        4.85      0.13 o
  -3  23   0       29.06       28.87      0.30 o
  -4  23   0        1.75        1.72      0.12 o
  -5  23   0        0.28        0.61      0.12 o
  -6  23   0        2.16        2.31      0.12 o
  -7  23   0       10.17       10.33      0.18 o
  -8  23   0       15.10       14.96      0.23 o
  -9  23   0        1.78        2.08      0.12 o
 -10  23   0       64.39       64.93      0.65 o
 -11  23   0       26.14       25.72      0.30 o
 -12  23   0       11.32       12.34      0.25 o
 -13  23   0       11.81       11.37      0.16 o
 -14  23   0        5.38        5.17      0.19 o
 -15  23   0       10.45       10.87      0.30 o
   0  24   0      112.46      110.71      1.01 o
  -1  24   0       21.88       22.34      0.19 o
  -2  24   0       18.64       18.66      0.18 o
  -4  24   0        6.96        7.39      0.15 o
  -5  24   0       34.18       33.64      0.36 o
  -6  24   0        3.05        3.19      0.13 o
  -7  24   0       67.61       67.49      0.44 o
  -8  24   0       61.34       60.79      0.45 o
  -9  24   0        1.38        1.68      0.12 o
 -10  24   0        0.77        0.87      0.13 o
 -11  24   0        2.77        3.02      0.14 o
 -12  24   0       28.87       27.91      0.30 o
 -13  24   0       59.61       56.13      0.57 o
 -14  24   0        3.97        3.57      0.15 o
  -1  25   0        1.90        1.95      0.14 o
  -2  25   0        0.47        0.60      0.14 o
  -3  25   0       14.77       14.93      0.19 o
  -4  25   0       21.54       21.61      0.24 o
  -5  25   0        4.02        4.05      0.13 o
  -7  25   0       34.54       34.35      0.22 o
  -8  25   0       86.59       87.90      0.89 o
  -9  25   0       38.09       38.53      0.29 o
 -10  25   0        7.22        7.45      0.15 o
 -11  25   0        0.81        0.82      0.14 o
 -12  25   0       17.36       17.72      0.27 o
   0  26   0       70.37       71.10      0.54 o
  -1  26   0       49.12       49.11      0.41 o
  -2  26   0        2.25        2.31      0.15 o
  -3  26   0       16.90       17.31      0.20 o
  -4  26   0        0.98        1.19      0.14 o
  -5  26   0       17.13       17.74      0.17 o
  -6  26   0        1.02        0.97      0.13 o
  -7  26   0       40.38       39.55      0.44 o
  -8  26   0        1.41        1.65      0.12 o
  -9  26   0        5.70        5.76      0.14 o
 -10  26   0        2.43        2.66      0.13 o
 -11  26   0        3.79        3.91      0.13 o
  -1  27   0       14.34       14.54      0.22 o
  -2  27   0       23.65       23.67      0.31 o
  -3  27   0       29.99       29.76      0.36 o
  -4  27   0        0.45        0.59      0.14 o
  -5  27   0        7.00        7.33      0.16 o
  -6  27   0        0.47        0.51      0.15 o
  -7  27   0        2.91        3.59      0.15 o
  -8  27   0        0.33        0.46      0.14 o
  -9  27   0       65.39       66.79      0.58 o
   0  28   0      129.84      131.43      1.09 o
  -1  28   0       12.06       11.51      0.24 o
  -3  28   0        7.56        7.53      0.17 o
  -4  28   0        3.92        3.64      0.15 o
  -5  28   0        0.71        0.58      0.14 o
  -6  28   0      147.35      149.26      0.96 o
  -7  28   0        6.23        6.55      0.15 o
  -2  29   0       46.87       49.44      0.71 o
  -3  29   0       45.61       47.27      0.35 o
  23   1  -1       25.84       25.41      1.11 o
  22   1  -1        1.07        0.93      0.14 o
  21   1  -1       28.71       29.38      0.78 o
  20   1  -1       16.45       16.55      0.48 o
  19   1  -1       21.04       21.48      0.55 o
  18   1  -1        0.22        0.28      0.11 o
  17   1  -1       99.42      101.01      1.12 o
  16   1  -1       12.33       12.99      0.20 o
  15   1  -1       14.76       15.84      0.20 o
  14   1  -1      158.30      164.91      2.30 o
  13   1  -1       22.59       23.26      0.24 o
  12   1  -1      312.68      315.64      2.04 o
  11   1  -1      115.53      112.51      0.68 o
  10   1  -1        0.70        0.79      0.06 o
   9   1  -1      370.90      383.12      3.08 o
   8   1  -1      305.27      323.57      2.81 o
   7   1  -1      888.56      942.31      7.24 o
   6   1  -1     1116.83     1125.12      8.18 o
   5   1  -1      206.47      208.08      1.61 o
   4   1  -1     2528.47     2561.05     12.79 o
   3   1  -1      386.50      399.58      2.15 o
   2   1  -1     1864.42     1913.26     10.01 o
   1   1  -1     1578.18     1655.05     10.72 o
   0   1  -1      225.38      233.59      1.84 o
  -1   1  -1     3412.88     3488.74     17.26 o
  -2   1  -1     1663.56     1713.76      9.54 o
  -3   1  -1      212.61      224.06      1.61 o
  -4   1  -1       98.62      105.27      1.11 o
  -5   1  -1      707.60      712.24      3.38 o
  -6   1  -1      611.10      617.80      2.94 o
  -7   1  -1      607.65      611.03      3.52 o
  -8   1  -1      274.16      276.72      1.68 o
  -9   1  -1        8.69       10.17      0.16 o
 -10   1  -1       89.52       92.34      0.50 o
 -11   1  -1      278.70      296.65      1.95 o
 -12   1  -1        1.27        1.33      0.03 o
 -13   1  -1      373.06      387.71      3.33 o
 -14   1  -1        4.44        4.31      0.08 o
 -15   1  -1        3.08        3.25      0.08 o
 -16   1  -1       94.58      100.86      1.09 o
 -17   1  -1        0.16        0.26      0.07 o
 -18   1  -1       41.97       43.18      0.76 o
 -19   1  -1       25.42       25.03      0.41 o
 -21   1  -1       26.57       27.14      0.69 o
 -22   1  -1       10.04        9.01      0.33 o
 -23   1  -1        0.73        0.45      0.16 o
 -24   1  -1        1.79        1.47      0.26 o
  25   2  -1        5.72        6.15      0.34 o
  21   2  -1      107.45      102.67      2.33 o
  20   2  -1        0.90        1.03      0.09 o
  19   2  -1        1.67        1.48      0.09 o
  18   2  -1        4.29        4.34      0.09 o
  17   2  -1        4.91        5.06      0.11 o
  16   2  -1       86.32       89.92      1.25 o
  15   2  -1       28.94       30.53      0.52 o
  14   2  -1      184.15      189.92      1.27 o
  13   2  -1      279.06      289.27      2.84 o
  12   2  -1        1.43        1.35      0.06 o
  11   2  -1       22.76       23.08      0.18 o
  10   2  -1       16.51       16.40      0.11 o
   9   2  -1       13.90       13.31      0.15 o
   8   2  -1        4.83        4.82      0.12 o
   7   2  -1      532.47      539.08      3.88 o
   6   2  -1        0.69        0.75      0.02 o
   5   2  -1      104.92      107.12      1.05 o
   4   2  -1      570.21      580.22      2.74 o
   3   2  -1     1156.70     1170.41      6.98 o
   2   2  -1       54.54       53.16      0.32 o
   1   2  -1     1795.17     1871.72     12.70 o
   0   2  -1      661.96      698.99      4.98 o
  -1   2  -1      177.84      182.42      1.07 o
  -2   2  -1       56.08       57.63      0.59 o
  -3   2  -1     1696.53     1724.25      7.64 o
  -4   2  -1     2286.76     2332.83     11.88 o
  -5   2  -1      586.08      596.93      3.80 o
  -6   2  -1      336.01      339.43      2.44 o
  -7   2  -1        2.09        1.92      0.04 o
  -8   2  -1        0.15        0.19      0.03 o
  -9   2  -1       17.79       17.35      0.09 o
 -10   2  -1      130.51      128.38      0.82 o
 -11   2  -1      149.74      148.56      1.16 o
 -12   2  -1        0.06        0.11      0.03 o
 -13   2  -1       20.51       21.08      0.24 o
 -14   2  -1       13.78       14.65      0.14 o
 -15   2  -1       49.39       51.90      0.75 o
 -16   2  -1      101.20      109.17      1.29 o
 -17   2  -1       18.56       19.21      0.22 o
 -18   2  -1        0.13        0.17      0.08 o
 -19   2  -1       19.28       19.89      0.34 o
 -20   2  -1       56.48       52.74      1.12 o
 -21   2  -1        5.56        5.89      0.20 o
 -22   2  -1       24.75       24.49      0.81 o
 -23   2  -1        5.68        5.21      0.22 o
 -24   2  -1       12.00       11.31      0.29 o
  24   3  -1       57.61       58.41      2.00 o
  23   3  -1       59.18       55.41      1.58 o
  22   3  -1       38.82       37.82      1.03 o
  21   3  -1        2.25        1.83      0.12 o
  20   3  -1        0.49        0.74      0.09 o
  19   3  -1       50.97       51.13      0.69 o
  18   3  -1       12.65       12.60      0.34 o
  17   3  -1       98.94      108.02      1.78 o
  16   3  -1       17.11       17.00      0.35 o
  15   3  -1       13.24       13.95      0.18 o
  14   3  -1       52.56       54.97      0.58 o
  13   3  -1       17.94       19.27      0.28 o
  12   3  -1       79.54       83.31      0.72 o
  11   3  -1        0.47        0.55      0.04 o
  10   3  -1      121.81      121.53      0.88 o
   9   3  -1      157.14      158.45      1.17 o
   8   3  -1      296.98      294.45      1.31 o
   7   3  -1        0.49        0.34      0.04 o
   6   3  -1        6.53        7.26      0.12 o
   5   3  -1     1659.96     1705.34      6.87 o
   4   3  -1      719.55      742.63      4.77 o
   3   3  -1     2201.93     2261.70     13.88 o
   2   3  -1      410.76      417.44      2.68 o
   1   3  -1      875.30      887.52      6.85 o
   0   3  -1      741.97      770.24      3.37 o
  -1   3  -1      252.94      261.52      2.11 o
  -2   3  -1     4661.67     4754.27     20.08 o
  -3   3  -1      360.47      388.52      2.90 o
  -4   3  -1      233.32      250.12      1.93 o
  -5   3  -1      221.81      221.41      0.91 o
  -6   3  -1      383.60      378.71      1.40 o
  -7   3  -1      309.90      312.26      2.04 o
  -8   3  -1      126.33      127.22      0.51 o
  -9   3  -1      127.90      134.65      0.83 o
 -10   3  -1       67.86       64.50      0.56 o
 -11   3  -1        1.81        1.67      0.04 o
 -12   3  -1      161.64      165.95      1.47 o
 -13   3  -1       67.04       69.09      0.61 o
 -14   3  -1      123.73      128.00      1.19 o
 -15   3  -1        6.60        6.38      0.11 o
 -16   3  -1        7.88        8.82      0.10 o
 -17   3  -1        0.24        0.35      0.08 o
 -18   3  -1       11.54       11.50      0.27 o
 -19   3  -1        4.27        4.33      0.13 o
 -20   3  -1       43.39       44.03      0.94 o
 -21   3  -1        8.08        7.29      0.15 o
 -22   3  -1       54.26       53.28      1.28 o
 -23   3  -1       29.16       25.54      1.04 o
 -24   3  -1       16.60       13.85      0.55 o
  24   4  -1        0.78        1.08      0.19 o
  23   4  -1       33.38       27.27      0.44 o
  22   4  -1       89.81       78.76      1.82 o
  21   4  -1       16.30       16.34      0.42 o
  20   4  -1       21.45       22.33      0.35 o
  19   4  -1        0.53        0.52      0.09 o
  18   4  -1       48.27       50.56      0.80 o
  17   4  -1      251.46      254.98      4.55 o
  16   4  -1       13.91       14.35      0.28 o
  15   4  -1       57.65       59.36      0.65 o
  14   4  -1      184.88      190.63      1.83 o
  13   4  -1       98.49      101.61      0.73 o
  12   4  -1      138.05      140.27      1.18 o
  11   4  -1       18.08       18.74      0.26 o
  10   4  -1      137.12      140.60      0.79 o
   9   4  -1        6.00        6.73      0.06 o
   8   4  -1       47.36       46.43      0.29 o
   7   4  -1     1033.66     1053.52      5.61 o
   6   4  -1      685.50      701.04      7.36 o
   5   4  -1      140.67      142.46      1.00 o
   4   4  -1      515.10      520.29      3.18 o
   3   4  -1     1224.74     1237.34      6.45 o
   2   4  -1     1189.16     1192.61      9.05 o
   1   4  -1      246.43      257.07      2.33 o
   0   4  -1      416.76      413.81      1.85 o
  -1   4  -1     1359.47     1393.15      6.26 o
  -2   4  -1       75.80       73.24      0.35 o
  -3   4  -1       70.68       70.40      0.30 o
  -4   4  -1       94.23       96.66      0.72 o
  -5   4  -1       23.40       23.13      0.14 o
  -6   4  -1      970.20      988.24      5.25 o
  -7   4  -1      375.92      377.84      1.97 o
  -8   4  -1      697.57      708.68      3.32 o
  -9   4  -1       89.62       90.42      0.69 o
 -10   4  -1        8.29        8.49      0.11 o
 -11   4  -1      200.86      207.13      1.38 o
 -12   4  -1       59.85       61.07      0.51 o
 -13   4  -1      189.92      194.08      1.47 o
 -14   4  -1      133.93      135.73      1.38 o
 -15   4  -1       22.37       23.34      0.24 o
 -16   4  -1      166.51      168.33      1.99 o
 -17   4  -1       53.37       55.97      0.63 o
 -18   4  -1        8.71        8.97      0.23 o
 -19   4  -1      140.72      136.58      2.50 o
 -20   4  -1       16.30       15.86      0.25 o
 -21   4  -1        2.22        2.05      0.15 o
 -22   4  -1        9.70        9.31      0.21 o
 -23   4  -1       33.18       30.95      1.05 o
 -24   4  -1       95.12       92.65      3.69 o
  24   5  -1       14.72       13.32      0.51 o
  23   5  -1       74.03       79.72      1.86 o
  22   5  -1        1.10        1.21      0.45 o
  21   5  -1       15.93       14.91      0.50 o
  20   5  -1       93.87       93.61      1.23 o
  19   5  -1        3.54        3.70      0.10 o
  18   5  -1       19.14       19.80      0.18 o
  17   5  -1       57.33       60.78      0.85 o
  16   5  -1       47.03       49.24      0.60 o
  15   5  -1       74.03       80.33      1.06 o
  14   5  -1       11.70       11.97      0.17 o
  13   5  -1      404.15      425.55      3.27 o
  12   5  -1      130.86      134.36      0.91 o
  11   5  -1      157.56      159.50      1.00 o
  10   5  -1      121.03      120.72      0.73 o
   9   5  -1      360.24      363.49      2.23 o
   8   5  -1     2922.82     3007.32     14.33 o
   7   5  -1      605.43      627.45      4.71 o
   6   5  -1       54.83       59.52      0.71 o
   5   5  -1      369.44      366.23      2.25 o
   4   5  -1        5.41        5.09      0.05 o
   3   5  -1     4158.26     4244.48     20.97 o
   2   5  -1     2222.66     2262.05     12.54 o
   1   5  -1       95.48       90.63      0.63 o
   0   5  -1     1741.60     1768.45      8.90 o
  -1   5  -1     1305.56     1353.32      5.93 o
  -2   5  -1     4643.65     4797.32     25.49 o
  -3   5  -1       90.47       84.05      0.46 o
  -4   5  -1       44.57       45.92      0.55 o
  -5   5  -1     1243.73     1283.07      7.23 o
  -6   5  -1      126.02      124.79      0.55 o
  -7   5  -1     1835.25     1848.79      9.07 o
  -8   5  -1       23.75       22.33      0.17 o
  -9   5  -1       70.18       71.96      0.40 o
 -10   5  -1      357.96      373.44      2.17 o
 -11   5  -1        9.94       10.41      0.15 o
 -12   5  -1      173.36      173.85      1.24 o
 -13   5  -1       94.95       95.45      0.83 o
 -14   5  -1       34.40       35.75      0.39 o
 -15   5  -1       69.51       69.29      0.71 o
 -16   5  -1       18.82       19.42      0.20 o
 -17   5  -1      196.65      207.80      2.67 o
 -19   5  -1       21.46       23.24      0.52 o
 -20   5  -1       27.10       27.89      0.42 o
 -21   5  -1       23.45       23.53      0.46 o
 -22   5  -1      174.86      161.04      3.47 o
 -23   5  -1        1.45        1.67      0.21 o
  24   6  -1       16.48       15.65      0.70 o
  23   6  -1       37.88       36.16      0.88 o
  22   6  -1       62.58       58.36      1.77 o
  21   6  -1        1.20        1.31      0.13 o
  20   6  -1       20.72       20.79      0.44 o
  19   6  -1        0.34        0.31      0.09 o
  18   6  -1       75.06       77.21      0.69 o
  17   6  -1      145.71      146.47      2.52 o
  15   6  -1        9.92       10.43      0.15 o
  14   6  -1        3.73        3.95      0.08 o
  13   6  -1       22.42       22.71      0.31 o
  12   6  -1       55.03       55.60      0.38 o
  11   6  -1       12.25       12.27      0.10 o
  10   6  -1       15.59       14.74      0.15 o
   9   6  -1        4.51        4.60      0.05 o
   8   6  -1       37.56       37.07      0.32 o
   7   6  -1       67.73       67.91      0.63 o
   6   6  -1       99.29       99.91      0.78 o
   5   6  -1       84.05       83.32      0.71 o
   4   6  -1        0.97        1.25      0.04 o
   3   6  -1       57.89       56.75      0.43 o
   2   6  -1        0.35        0.77      0.11 o
   1   6  -1      147.73      145.43      0.78 o
   0   6  -1     1854.54     1884.05     10.63 o
  -1   6  -1      548.08      552.37      3.37 o
  -2   6  -1      161.91      163.08      0.84 o
  -3   6  -1       65.34       64.04      0.27 o
  -4   6  -1      150.76      148.03      0.74 o
  -5   6  -1      409.87      407.33      1.70 o
  -6   6  -1      105.97      105.38      0.63 o
  -7   6  -1      293.23      293.94      2.16 o
  -8   6  -1      651.19      663.62      3.12 o
  -9   6  -1       50.95       51.08      0.29 o
 -10   6  -1       47.41       47.97      0.32 o
 -11   6  -1        8.71        8.67      0.11 o
 -12   6  -1       35.36       37.00      0.32 o
 -13   6  -1      165.41      167.22      1.24 o
 -14   6  -1        0.33        0.45      0.05 o
 -15   6  -1       75.45       76.77      0.79 o
 -16   6  -1       25.50       24.60      0.34 o
 -17   6  -1       35.57       38.04      0.44 o
 -18   6  -1        0.42        0.50      0.06 o
 -19   6  -1       21.60       21.31      0.47 o
 -21   6  -1        1.45        1.32      0.15 o
 -22   6  -1        4.02        4.31      0.28 o
 -23   6  -1        0.38        0.58      0.24 o
  24   7  -1        5.51        5.27      0.28 o
  23   7  -1       23.79       22.81      0.69 o
  22   7  -1       18.51       16.91      0.85 o
  21   7  -1        1.45        1.05      0.17 o
  20   7  -1       15.64       14.22      0.25 o
  19   7  -1        2.76        2.51      0.11 o
  18   7  -1       45.83       45.20      0.59 o
  17   7  -1       51.78       52.02      0.52 o
  16   7  -1       34.04       35.89      0.55 o
  15   7  -1       70.72       73.43      0.87 o
  14   7  -1      141.56      146.17      1.06 o
  13   7  -1       22.80       22.79      0.18 o
  12   7  -1      117.94      121.57      0.78 o
  11   7  -1        1.78        2.02      0.05 o
  10   7  -1       98.01       96.73      0.67 o
   9   7  -1      484.47      498.94      2.48 o
   8   7  -1        4.33        4.94      0.07 o
   7   7  -1       77.78       80.16      0.69 o
   6   7  -1      936.51      939.76      6.97 o
   5   7  -1      145.00      148.08      0.93 o
   4   7  -1      221.37      216.46      1.51 o
   3   7  -1       22.55       22.92      0.19 o
   2   7  -1        7.58        6.85      0.06 o
   1   7  -1     2448.95     2504.85      8.85 o
   0   7  -1      715.08      732.14      3.75 o
  -1   7  -1       72.09       68.41      0.26 o
  -2   7  -1      564.63      581.94      4.74 o
  -3   7  -1      179.15      181.20      1.17 o
  -4   7  -1      245.72      253.91      1.21 o
  -5   7  -1      328.72      327.09      1.57 o
  -6   7  -1        5.05        4.88      0.06 o
  -7   7  -1      512.70      517.65      3.20 o
  -8   7  -1      341.08      349.37      2.15 o
  -9   7  -1        1.43        1.79      0.06 o
 -10   7  -1       10.19       10.78      0.11 o
 -11   7  -1       83.80       86.66      0.71 o
 -12   7  -1       76.68       78.94      0.48 o
 -13   7  -1      129.68      131.19      1.20 o
 -14   7  -1        0.02        0.19      0.05 o
 -15   7  -1        7.90        7.74      0.08 o
 -16   7  -1       98.70       98.16      0.92 o
 -18   7  -1        1.92        1.84      0.08 o
 -19   7  -1       27.57       26.39      0.66 o
 -20   7  -1        5.24        5.30      0.13 o
 -21   7  -1       46.00       46.63      1.22 o
 -23   7  -1        9.74       10.14      0.29 o
  24   8  -1       13.41       12.45      0.63 o
  22   8  -1        1.34        1.16      0.27 o
  21   8  -1        3.19        2.84      0.18 o
  20   8  -1        3.94        3.62      0.12 o
  19   8  -1       31.08       28.93      0.36 o
  18   8  -1        0.12        0.19      0.09 o
  16   8  -1        1.00        1.13      0.06 o
  15   8  -1      102.32      102.02      1.15 o
  14   8  -1        3.72        4.04      0.07 o
  13   8  -1        3.54        3.05      0.05 o
  12   8  -1        8.99        9.31      0.09 o
  11   8  -1        7.22        7.19      0.08 o
  10   8  -1       45.06       45.34      0.32 o
   9   8  -1       16.81       16.94      0.17 o
   8   8  -1      120.66      119.57      0.79 o
   7   8  -1      504.41      495.70      3.70 o
   6   8  -1       22.10       21.40      0.19 o
   5   8  -1        1.94        2.05      0.05 o
   4   8  -1       29.16       29.58      0.16 o
   3   8  -1      347.30      347.42      2.13 o
   2   8  -1      700.35      698.69      3.62 o
   1   8  -1        3.80        4.21      0.08 o
   0   8  -1       87.63       84.20      0.40 o
  -1   8  -1       16.80       16.02      0.14 o
  -2   8  -1       49.11       48.29      0.20 o
  -3   8  -1        8.65        8.45      0.09 o
  -4   8  -1       33.04       33.18      0.17 o
  -5   8  -1      125.31      125.18      0.76 o
  -6   8  -1        1.32        1.39      0.05 o
  -7   8  -1       40.54       40.13      0.20 o
  -8   8  -1        4.11        4.07      0.07 o
  -9   8  -1      144.75      143.92      1.03 o
 -11   8  -1       29.74       29.84      0.17 o
 -13   8  -1        0.07        0.26      0.05 o
 -14   8  -1       41.99       43.86      0.60 o
 -15   8  -1       30.38       31.96      0.47 o
 -16   8  -1       84.97       85.07      0.77 o
 -17   8  -1       10.74       10.48      0.15 o
 -18   8  -1        0.36        0.27      0.04 o
 -19   8  -1        1.23        1.17      0.08 o
 -21   8  -1        8.91        9.04      0.41 o
 -22   8  -1       27.53       25.12      0.39 o
 -23   8  -1        6.82        6.67      0.31 o
  23   9  -1       13.45       12.27      0.60 o
  22   9  -1        0.14        0.43      0.15 o
  21   9  -1        4.10        3.52      0.24 o
  20   9  -1       31.26       28.91      0.82 o
  19   9  -1        5.77        5.41      0.09 o
  18   9  -1        0.41        0.54      0.08 o
  17   9  -1       52.65       55.00      0.84 o
  16   9  -1       40.25       41.19      0.44 o
  15   9  -1       26.26       26.46      0.26 o
  14   9  -1        0.21        0.23      0.04 o
  13   9  -1        0.19        0.23      0.04 o
  12   9  -1        0.72        0.71      0.05 o
  11   9  -1       18.20       18.25      0.13 o
  10   9  -1        2.47        2.77      0.08 o
   9   9  -1       24.23       23.84      0.25 o
   8   9  -1       69.33       67.21      0.41 o
   7   9  -1      101.82      105.29      0.75 o
   6   9  -1        9.36       10.00      0.09 o
   5   9  -1       17.43       16.58      0.17 o
   4   9  -1       13.93       12.86      0.17 o
   3   9  -1        3.97        4.26      0.07 o
   2   9  -1       96.55       90.33      0.61 o
   1   9  -1       86.10       83.24      0.41 o
   0   9  -1      138.69      138.29      0.80 o
  -1   9  -1       86.19       88.74      0.37 o
  -2   9  -1       77.17       74.16      0.28 o
  -3   9  -1       21.63       19.29      0.14 o
  -4   9  -1        0.45        0.26      0.07 o
  -5   9  -1       54.28       55.03      0.38 o
  -6   9  -1      152.02      148.02      0.81 o
  -7   9  -1      134.35      135.29      0.59 o
  -8   9  -1       18.71       18.44      0.14 o
  -9   9  -1       12.83       13.64      0.13 o
 -10   9  -1       44.03       45.52      0.37 o
 -11   9  -1       30.23       29.81      0.28 o
 -12   9  -1        2.77        2.90      0.07 o
 -13   9  -1        1.19        1.14      0.06 o
 -14   9  -1      121.78      128.30      1.05 o
 -15   9  -1        7.76        7.82      0.16 o
 -16   9  -1       24.14       25.21      0.35 o
 -17   9  -1       10.01       10.77      0.18 o
 -18   9  -1       47.66       45.80      0.49 o
 -19   9  -1       14.40       14.11      0.26 o
 -20   9  -1        3.13        3.00      0.14 o
 -21   9  -1        0.71        0.74      0.16 o
 -22   9  -1        4.15        4.67      0.18 o
 -23   9  -1       31.24       26.84      1.04 o
  23  10  -1        0.72        0.68      0.34 o
  22  10  -1       19.20       18.69      0.48 o
  21  10  -1       11.35       11.36      0.52 o
  20  10  -1        1.29        1.38      0.14 o
  19  10  -1       26.04       25.72      0.47 o
  18  10  -1       21.70       23.32      0.30 o
  17  10  -1       32.81       31.81      0.38 o
  16  10  -1      111.72      114.62      1.20 o
  15  10  -1        8.08        8.32      0.16 o
  14  10  -1       17.50       17.08      0.16 o
  13  10  -1       22.50       22.53      0.23 o
  12  10  -1       37.81       38.72      0.27 o
  11  10  -1      399.38      397.45      2.54 o
  10  10  -1        0.71        0.62      0.05 o
   9  10  -1        2.17        2.48      0.06 o
   8  10  -1        1.57        1.65      0.05 o
   7  10  -1        8.91        9.08      0.10 o
   6  10  -1      145.08      140.32      0.90 o
   5  10  -1       34.17       33.36      0.33 o
   4  10  -1        3.72        3.92      0.07 o
   3  10  -1        7.32        7.15      0.08 o
   2  10  -1       61.52       60.85      0.37 o
   1  10  -1       55.83       53.08      0.43 o
   0  10  -1       64.11       65.81      0.47 o
  -1  10  -1      665.15      676.01      3.89 o
  -2  10  -1      281.75      281.32      1.36 o
  -3  10  -1        0.00        0.16      0.07 o
  -4  10  -1       43.61       42.14      0.29 o
  -5  10  -1      124.76      120.52      1.11 o
  -6  10  -1       55.76       53.29      0.45 o
  -7  10  -1      132.21      132.64      0.52 o
  -8  10  -1       65.77       65.87      0.47 o
  -9  10  -1        3.28        3.55      0.08 o
 -10  10  -1      124.17      126.08      0.94 o
 -11  10  -1       11.19       11.34      0.10 o
 -12  10  -1       50.89       51.35      0.38 o
 -13  10  -1       22.12       22.37      0.25 o
 -14  10  -1        2.39        2.83      0.09 o
 -15  10  -1       79.69       79.32      0.62 o
 -16  10  -1       37.07       39.83      0.45 o
 -17  10  -1       41.84       41.00      0.48 o
 -18  10  -1       64.38       62.29      0.58 o
 -19  10  -1        2.27        2.44      0.11 o
 -20  10  -1       60.79       57.93      0.80 o
 -21  10  -1       17.87       17.46      0.36 o
 -22  10  -1        0.61        0.74      0.16 o
  23  11  -1        9.86        9.34      0.56 o
  22  11  -1       19.18       18.32      0.62 o
  21  11  -1       36.85       32.91      0.68 o
  20  11  -1       15.13       15.93      0.41 o
  19  11  -1       91.67       91.98      1.11 o
  18  11  -1        0.12        0.18      0.07 o
  17  11  -1      111.18      111.76      1.10 o
  16  11  -1       56.38       56.91      0.44 o
  15  11  -1       39.34       40.37      0.47 o
  14  11  -1      161.98      165.98      1.10 o
  13  11  -1      126.96      130.71      1.14 o
  12  11  -1       53.47       55.27      0.39 o
  11  11  -1      170.41      174.32      1.57 o
  10  11  -1        8.07        7.93      0.11 o
   9  11  -1        0.20        0.22      0.07 o
   8  11  -1      744.33      775.72      5.78 o
   7  11  -1      240.78      249.05      1.90 o
   6  11  -1      104.78      106.04      0.93 o
   5  11  -1      118.81      116.97      0.51 o
   4  11  -1      400.11      401.64      3.08 o
   3  11  -1        4.67        4.94      0.07 o
   2  11  -1     1672.19     1708.85      8.34 o
   1  11  -1        2.54        2.95      0.07 o
   0  11  -1       55.26       55.01      0.45 o
  -1  11  -1     1471.46     1498.44      7.83 o
  -2  11  -1       63.73       65.60      0.33 o
  -3  11  -1      386.66      392.44      1.87 o
  -4  11  -1      119.67      121.78      0.56 o
  -5  11  -1        0.22        0.42      0.06 o
  -6  11  -1      537.11      541.97      3.67 o
  -7  11  -1      441.13      443.21      3.14 o
  -8  11  -1       64.41       64.06      0.44 o
  -9  11  -1       83.74       85.08      0.79 o
 -10  11  -1        7.70        7.74      0.13 o
 -11  11  -1      304.35      313.19      2.14 o
 -12  11  -1       24.97       25.50      0.24 o
 -13  11  -1      163.72      169.34      1.43 o
 -14  11  -1        2.02        2.03      0.09 o
 -15  11  -1        3.24        3.44      0.09 o
 -16  11  -1       60.57       63.69      0.57 o
 -17  11  -1       40.73       40.88      0.53 o
 -18  11  -1        1.81        1.64      0.09 o
 -20  11  -1       27.76       28.51      0.78 o
 -21  11  -1       10.56       11.00      0.23 o
 -22  11  -1       16.07       15.07      0.33 o
  22  12  -1       16.73       15.39      0.47 o
  21  12  -1        2.80        2.60      0.16 o
  20  12  -1       12.76       11.76      0.26 o
  19  12  -1        9.31        9.10      0.18 o
  18  12  -1       46.32       47.04      0.62 o
  17  12  -1       19.21       18.72      0.38 o
  16  12  -1       35.84       37.15      0.44 o
  15  12  -1        4.68        5.21      0.09 o
  14  12  -1        1.37        1.54      0.07 o
  13  12  -1       42.13       42.70      0.36 o
  12  12  -1        4.63        5.03      0.10 o
  11  12  -1       94.88       99.80      0.94 o
  10  12  -1       27.45       27.76      0.29 o
   9  12  -1       26.25       26.13      0.19 o
   8  12  -1       14.36       14.20      0.16 o
   7  12  -1       26.08       25.66      0.19 o
   6  12  -1       70.80       69.92      0.36 o
   5  12  -1        4.93        5.17      0.08 o
   4  12  -1       36.17       35.76      0.25 o
   3  12  -1        4.52        5.14      0.08 o
   2  12  -1        0.94        1.06      0.07 o
   1  12  -1       58.08       58.36      0.18 o
   0  12  -1       58.21       57.35      0.27 o
  -1  12  -1      218.54      212.84      0.81 o
  -2  12  -1       35.98       35.72      0.17 o
  -3  12  -1        7.82        8.35      0.10 o
  -4  12  -1       11.88       11.95      0.10 o
  -5  12  -1        0.26        0.19      0.08 o
  -6  12  -1        6.39        6.31      0.08 o
  -7  12  -1       60.79       59.78      0.34 o
  -8  12  -1      217.79      222.33      1.57 o
  -9  12  -1       16.70       16.56      0.14 o
 -10  12  -1      210.45      217.88      1.60 o
 -11  12  -1        7.87        8.12      0.11 o
 -12  12  -1       20.16       20.40      0.18 o
 -13  12  -1       16.05       15.37      0.29 o
 -14  12  -1       38.97       38.98      0.43 o
 -15  12  -1      128.74      131.52      1.21 o
 -16  12  -1       30.79       29.73      0.35 o
 -17  12  -1       29.15       30.37      0.31 o
 -18  12  -1       25.07       24.96      0.36 o
 -19  12  -1        3.86        3.92      0.19 o
 -20  12  -1        8.21        8.89      0.21 o
 -21  12  -1        4.62        5.32      0.37 o
  22  13  -1        7.00        6.48      0.42 o
  21  13  -1        8.54        7.61      0.24 o
  19  13  -1       29.87       28.57      0.70 o
  18  13  -1       10.03        9.03      0.22 o
  17  13  -1        1.56        1.38      0.07 o
  15  13  -1       21.28       22.83      0.34 o
  14  13  -1       68.19       69.84      0.59 o
  12  13  -1       59.95       60.90      0.51 o
  10  13  -1       13.94       13.94      0.16 o
   9  13  -1      310.13      318.06      2.53 o
   8  13  -1       89.81       87.25      0.75 o
   7  13  -1       52.19       52.81      0.35 o
   6  13  -1      263.73      263.77      1.68 o
   5  13  -1       15.99       16.18      0.16 o
   4  13  -1      180.78      180.90      1.14 o
   3  13  -1       10.86        9.89      0.09 o
   2  13  -1        0.37        0.31      0.08 o
   1  13  -1      379.76      378.45      1.64 o
   0  13  -1      146.91      147.11      0.56 o
  -1  13  -1       48.69       47.98      0.41 o
  -2  13  -1        0.17        0.37      0.08 o
  -3  13  -1      114.58      117.93      0.76 o
  -4  13  -1       33.04       33.19      0.25 o
  -5  13  -1       21.35       21.69      0.14 o
  -6  13  -1      114.24      111.40      0.63 o
  -7  13  -1        0.07        0.26      0.08 o
  -8  13  -1      183.10      182.05      1.24 o
  -9  13  -1       26.95       26.87      0.22 o
 -10  13  -1        3.08        2.96      0.10 o
 -11  13  -1       46.93       47.47      0.44 o
 -12  13  -1        3.23        3.41      0.10 o
 -13  13  -1       36.13       36.68      0.38 o
 -14  13  -1       27.25       27.22      0.25 o
 -15  13  -1        6.34        5.84      0.15 o
 -16  13  -1       26.05       25.46      0.24 o
 -17  13  -1       12.88       12.97      0.29 o
 -18  13  -1       18.84       19.05      0.35 o
 -19  13  -1       14.30       14.49      0.28 o
 -20  13  -1        3.37        3.55      0.21 o
 -21  13  -1       32.01       33.27      0.61 o
  22  14  -1       13.78       13.25      0.53 o
  21  14  -1       12.93       10.65      0.38 o
  20  14  -1        1.08        1.10      0.16 o
  19  14  -1       19.88       20.73      0.48 o
  18  14  -1       16.43       16.87      0.39 o
  17  14  -1       43.81       41.52      0.47 o
  16  14  -1        7.21        7.17      0.12 o
  14  14  -1       27.05       26.66      0.27 o
  13  14  -1       17.83       17.80      0.17 o
  12  14  -1       68.06       70.52      0.82 o
  11  14  -1      142.12      146.22      1.23 o
  10  14  -1       56.68       57.98      0.54 o
   9  14  -1        0.86        0.98      0.07 o
   8  14  -1       15.97       16.00      0.13 o
   7  14  -1       42.92       42.14      0.37 o
   6  14  -1      321.52      318.93      2.51 o
   5  14  -1       46.91       46.37      0.34 o
   4  14  -1       51.06       51.18      0.39 o
   3  14  -1       19.25       18.54      0.12 o
   2  14  -1       33.08       32.08      0.24 o
   1  14  -1       83.94       83.29      0.50 o
   0  14  -1       20.99       19.23      0.17 o
  -1  14  -1        1.18        1.35      0.08 o
  -2  14  -1       41.98       40.54      0.16 o
  -3  14  -1      130.50      128.99      0.60 o
  -4  14  -1       14.85       14.17      0.12 o
  -5  14  -1      164.54      162.19      1.07 o
  -6  14  -1       97.58       97.37      0.51 o
  -7  14  -1       47.58       47.11      0.35 o
  -8  14  -1      130.19      130.91      1.01 o
  -9  14  -1        5.69        6.00      0.09 o
 -10  14  -1       62.58       63.44      0.48 o
 -11  14  -1        5.04        5.68      0.10 o
 -12  14  -1        1.12        1.16      0.09 o
 -13  14  -1       50.52       51.53      0.62 o
 -14  14  -1       29.98       30.47      0.47 o
 -15  14  -1        8.00        7.77      0.11 o
 -16  14  -1        0.56        0.47      0.12 o
 -17  14  -1       14.50       14.02      0.25 o
 -18  14  -1       45.79       42.78      0.58 o
 -19  14  -1       69.04       64.09      0.96 o
 -20  14  -1       14.36       15.23      0.44 o
  21  15  -1        3.16        3.84      0.23 o
  20  15  -1      132.23      121.08      2.94 o
  19  15  -1       25.26       26.42      0.51 o
  18  15  -1       11.34       11.60      0.33 o
  17  15  -1        3.98        3.74      0.12 o
  15  15  -1       64.79       66.50      0.59 o
  14  15  -1       39.88       41.16      0.44 o
  13  15  -1        4.03        4.06      0.11 o
  12  15  -1       10.21       10.28      0.19 o
  11  15  -1       10.73       10.52      0.11 o
   9  15  -1       26.96       26.81      0.24 o
   8  15  -1        6.37        6.51      0.13 o
   7  15  -1       22.70       23.28      0.19 o
   6  15  -1        1.23        1.21      0.08 o
   5  15  -1       21.27       21.12      0.14 o
   4  15  -1       69.85       70.12      0.52 o
   3  15  -1      218.39      221.10      0.96 o
   2  15  -1      156.17      156.18      0.77 o
   1  15  -1        9.16        8.77      0.11 o
   0  15  -1       69.41       68.55      0.39 o
  -1  15  -1        7.89        7.98      0.10 o
  -2  15  -1      218.08      222.45      1.03 o
  -3  15  -1      178.64      177.38      0.93 o
  -4  15  -1        6.96        6.79      0.11 o
  -5  15  -1      157.81      156.79      0.66 o
  -6  15  -1       22.18       22.33      0.23 o
  -7  15  -1       33.65       33.58      0.32 o
  -8  15  -1        0.93        1.20      0.08 o
  -9  15  -1        6.47        6.92      0.12 o
 -10  15  -1      187.06      191.91      1.57 o
 -11  15  -1      140.18      143.47      1.20 o
 -12  15  -1        9.16        9.36      0.12 o
 -13  15  -1        1.38        1.48      0.09 o
 -14  15  -1       42.27       42.29      0.58 o
 -15  15  -1       12.90       12.16      0.22 o
 -16  15  -1       24.81       26.13      0.27 o
 -18  15  -1        5.38        4.69      0.14 o
 -19  15  -1       23.89       22.93      0.40 o
  19  16  -1       46.45       49.57      0.53 o
  18  16  -1       12.23       12.56      0.30 o
  17  16  -1       17.28       16.14      0.30 o
  16  16  -1       35.85       35.37      0.44 o
  15  16  -1        8.20        8.48      0.14 o
  14  16  -1        2.25        2.47      0.10 o
  13  16  -1        0.53        0.48      0.09 o
  12  16  -1       45.64       48.31      0.37 o
  11  16  -1      334.64      353.62      2.60 o
   8  16  -1        4.05        4.05      0.09 o
   7  16  -1        2.52        2.90      0.09 o
   6  16  -1      127.64      126.06      0.72 o
   5  16  -1       13.47       13.43      0.14 o
   4  16  -1       29.53       29.30      0.18 o
   3  16  -1       36.22       36.15      0.25 o
   2  16  -1       39.85       39.00      0.18 o
   0  16  -1       24.20       24.71      0.20 o
  -1  16  -1      254.31      255.83      1.36 o
  -2  16  -1      158.22      158.85      1.00 o
  -3  16  -1        8.82        9.05      0.11 o
  -5  16  -1       74.19       73.47      0.50 o
  -6  16  -1        0.38        0.34      0.09 o
  -7  16  -1       48.05       48.51      0.36 o
  -8  16  -1        5.66        5.59      0.11 o
  -9  16  -1       12.77       13.10      0.13 o
 -10  16  -1       27.23       28.12      0.23 o
 -11  16  -1       35.20       36.20      0.34 o
 -12  16  -1       48.44       49.12      0.41 o
 -13  16  -1       53.22       52.70      0.60 o
 -14  16  -1        0.79        1.01      0.10 o
 -15  16  -1       20.09       20.68      0.30 o
 -16  16  -1        9.12        9.09      0.13 o
 -17  16  -1        7.64        6.92      0.20 o
 -18  16  -1       66.61       60.62      0.41 o
 -19  16  -1       17.41       16.95      0.43 o
 -20  16  -1       35.68       31.69      0.54 o
  20  17  -1        6.18        7.58      0.33 o
  19  17  -1       19.56       22.52      0.64 o
  18  17  -1       26.48       28.20      0.49 o
  17  17  -1       79.02       83.40      1.36 o
  15  17  -1        1.95        2.09      0.10 o
  14  17  -1       54.18       54.20      0.30 o
  13  17  -1      155.88      156.49      1.16 o
  12  17  -1       20.78       21.37      0.31 o
  11  17  -1       13.54       14.42      0.18 o
  10  17  -1       91.49       94.64      0.76 o
   9  17  -1        0.52        0.44      0.09 o
   8  17  -1      311.81      322.61      2.60 o
   7  17  -1       17.88       18.20      0.16 o
   6  17  -1       71.24       70.73      0.56 o
   5  17  -1      206.13      208.71      0.96 o
   4  17  -1       78.46       77.87      0.68 o
   3  17  -1        0.54        0.45      0.11 o
   2  17  -1      390.55      393.17      2.31 o
   1  17  -1       20.13       19.77      0.14 o
   0  17  -1       98.97       99.19      0.57 o
  -1  17  -1      154.63      156.44      0.88 o
  -2  17  -1       99.43       99.15      0.67 o
  -3  17  -1      171.92      177.38      1.07 o
  -4  17  -1       62.61       63.35      0.35 o
  -6  17  -1       37.11       37.12      0.30 o
  -7  17  -1      474.86      485.17      2.18 o
  -8  17  -1       43.65       44.04      0.35 o
  -9  17  -1       36.96       36.96      0.36 o
 -10  17  -1       20.20       20.61      0.19 o
 -11  17  -1      114.51      113.49      1.37 o
 -12  17  -1       99.67      100.04      0.90 o
 -13  17  -1       38.61       38.55      0.36 o
 -15  17  -1       12.78       12.91      0.16 o
 -16  17  -1       36.54       36.35      0.55 o
 -17  17  -1       70.73       65.86      0.90 o
 -18  17  -1       16.94       15.87      0.29 o
 -19  17  -1        0.83        0.98      0.17 o
  19  18  -1       37.30       41.65      1.01 o
  18  18  -1       27.02       29.10      0.70 o
  17  18  -1        1.68        1.90      0.17 o
  16  18  -1        8.52        8.44      0.16 o
  15  18  -1       17.84       18.20      0.24 o
  13  18  -1        4.17        4.22      0.10 o
  12  18  -1        1.62        1.77      0.09 o
  11  18  -1       56.63       58.57      0.54 o
  10  18  -1        3.92        4.19      0.10 o
   9  18  -1       31.93       32.49      0.33 o
   8  18  -1       31.55       31.95      0.28 o
   7  18  -1      164.06      169.44      1.20 o
   6  18  -1       49.01       49.42      0.31 o
   5  18  -1        8.97        9.19      0.13 o
   4  18  -1       27.98       29.01      0.25 o
   3  18  -1       56.83       57.75      0.42 o
   2  18  -1       80.03       80.14      0.37 o
   1  18  -1       29.95       29.62      0.20 o
   0  18  -1        2.68        2.52      0.12 o
  -1  18  -1       94.79       93.77      0.57 o
  -2  18  -1       74.32       73.30      0.38 o
  -3  18  -1        6.04        6.06      0.15 o
  -4  18  -1       14.99       16.12      0.14 o
  -5  18  -1       15.88       15.49      0.19 o
  -6  18  -1        0.32        0.37      0.11 o
  -7  18  -1        1.11        1.21      0.10 o
  -8  18  -1       41.29       41.41      0.36 o
  -9  18  -1       80.92       83.26      0.80 o
 -10  18  -1       36.25       35.94      0.37 o
 -12  18  -1        6.49        6.69      0.12 o
 -13  18  -1        0.65        0.71      0.11 o
 -14  18  -1        0.67        0.64      0.11 o
 -15  18  -1        2.77        2.82      0.12 o
 -16  18  -1       61.07       57.19      0.46 o
 -17  18  -1        0.82        0.82      0.13 o
 -18  18  -1       11.87       10.69      0.26 o
 -19  18  -1        2.59        2.16      0.17 o
  19  19  -1        9.10       10.22      0.40 o
  18  19  -1        4.37        4.96      0.26 o
  17  19  -1       24.69       26.22      0.85 o
  16  19  -1       33.77       31.69      0.47 o
  15  19  -1       29.52       29.83      0.62 o
  14  19  -1       10.14       10.23      0.15 o
  13  19  -1       11.73       12.47      0.22 o
  12  19  -1        3.02        3.44      0.11 o
  11  19  -1       14.93       16.14      0.26 o
  10  19  -1       18.61       18.74      0.17 o
   9  19  -1        0.68        0.64      0.10 o
   8  19  -1        0.86        1.11      0.09 o
   7  19  -1       18.55       18.35      0.14 o
   6  19  -1       18.68       19.01      0.14 o
   5  19  -1       45.13       44.78      0.47 o
   4  19  -1        1.88        1.57      0.10 o
   3  19  -1       38.82       37.49      0.31 o
   2  19  -1       23.42       22.99      0.27 o
   1  19  -1        2.07        2.22      0.11 o
   0  19  -1      128.68      127.30      0.58 o
  -1  19  -1       11.83       12.38      0.13 o
  -2  19  -1        1.90        2.06      0.10 o
  -3  19  -1        1.19        1.48      0.11 o
  -4  19  -1        1.69        1.66      0.10 o
  -5  19  -1       29.52       29.35      0.25 o
  -6  19  -1       58.55       57.83      0.40 o
  -7  19  -1       14.84       15.04      0.16 o
  -8  19  -1        2.72        2.84      0.11 o
  -9  19  -1       76.47       76.32      0.38 o
 -10  19  -1       10.91       10.30      0.14 o
 -11  19  -1       21.39       22.11      0.24 o
 -12  19  -1       10.11        8.93      0.16 o
 -13  19  -1        2.70        2.86      0.11 o
 -14  19  -1       94.09       92.73      0.96 o
 -15  19  -1       39.74       38.42      0.47 o
 -16  19  -1       45.47       44.87      0.48 o
 -18  19  -1       21.56       19.63      0.46 o
  18  20  -1        1.95        1.86      0.17 o
  17  20  -1       25.12       28.24      0.85 o
  16  20  -1       46.16       43.40      0.94 o
  14  20  -1       36.75       36.01      0.44 o
  13  20  -1        1.51        1.73      0.10 o
  12  20  -1       21.52       21.45      0.22 o
  11  20  -1       16.12       16.41      0.15 o
  10  20  -1       33.80       33.73      0.41 o
   9  20  -1       21.18       21.33      0.27 o
   8  20  -1       21.54       21.83      0.26 o
   7  20  -1        8.14        8.43      0.13 o
   6  20  -1        2.12        2.36      0.10 o
   5  20  -1       33.65       33.04      0.27 o
   4  20  -1       25.72       25.74      0.22 o
   3  20  -1        3.94        3.88      0.12 o
   2  20  -1        1.10        1.39      0.11 o
   1  20  -1       97.58       93.71      0.61 o
   0  20  -1      234.95      232.88      1.04 o
  -1  20  -1        0.83        1.02      0.12 o
  -2  20  -1       65.91       65.86      0.44 o
  -3  20  -1       11.13       10.56      0.13 o
  -4  20  -1       89.41       89.02      0.71 o
  -5  20  -1       28.96       28.97      0.20 o
  -6  20  -1       19.82       19.45      0.24 o
  -7  20  -1       17.86       17.95      0.23 o
  -8  20  -1        9.58        9.60      0.13 o
  -9  20  -1       15.60       14.94      0.18 o
 -11  20  -1        3.57        3.36      0.11 o
 -12  20  -1        3.70        3.98      0.12 o
 -13  20  -1       19.56       18.17      0.18 o
 -14  20  -1        4.01        3.77      0.12 o
 -15  20  -1        0.32        0.34      0.12 o
 -16  20  -1        0.45        0.35      0.11 o
 -17  20  -1        7.92        7.29      0.26 o
  17  21  -1       14.11       15.42      0.53 o
  16  21  -1        3.48        3.64      0.19 o
  15  21  -1        3.66        3.85      0.13 o
  14  21  -1       28.09       28.64      0.30 o
  13  21  -1        6.50        6.97      0.12 o
  12  21  -1       16.89       16.68      0.27 o
  11  21  -1        7.81        7.82      0.13 o
  10  21  -1       23.43       24.87      0.29 o
   9  21  -1       37.32       38.32      0.53 o
   8  21  -1       32.50       32.34      0.27 o
   7  21  -1       11.24       11.21      0.14 o
   6  21  -1       14.18       14.34      0.15 o
   5  21  -1        0.53        0.71      0.12 o
   4  21  -1       20.58       20.89      0.16 o
   3  21  -1       11.65       11.88      0.14 o
   2  21  -1        4.88        5.21      0.12 o
   1  21  -1       33.44       32.64      0.20 o
   0  21  -1       13.00       13.13      0.16 o
  -1  21  -1       30.65       30.58      0.28 o
  -2  21  -1        6.35        6.35      0.14 o
  -3  21  -1        2.45        2.57      0.11 o
  -4  21  -1        0.40        0.54      0.12 o
  -5  21  -1        2.16        2.25      0.11 o
  -7  21  -1        7.40        7.66      0.14 o
  -8  21  -1       62.85       63.31      0.52 o
  -9  21  -1       34.03       34.63      0.34 o
 -10  21  -1        3.26        3.32      0.12 o
 -11  21  -1        1.45        1.73      0.11 o
 -12  21  -1        9.49       10.44      0.21 o
 -13  21  -1       51.96       50.49      0.66 o
 -15  21  -1        4.79        4.86      0.15 o
 -16  21  -1       53.31       48.98      0.43 o
  16  22  -1        1.19        1.50      0.18 o
  15  22  -1        2.99        3.34      0.15 o
  14  22  -1        0.15        0.35      0.11 o
  13  22  -1        0.06        0.23      0.12 o
  12  22  -1        0.24        0.31      0.13 o
  11  22  -1       49.68       48.58      0.50 o
  10  22  -1        1.38        1.42      0.11 o
   9  22  -1       17.06       17.42      0.23 o
   7  22  -1        8.78        8.89      0.14 o
   6  22  -1        5.89        5.56      0.12 o
   5  22  -1        0.20        0.27      0.13 o
   3  22  -1       12.63       12.88      0.15 o
   2  22  -1        3.54        3.82      0.13 o
   1  22  -1       17.81       18.88      0.17 o
   0  22  -1        2.86        2.80      0.12 o
  -1  22  -1       42.35       43.02      0.35 o
  -2  22  -1        5.56        5.66      0.14 o
  -3  22  -1        1.86        2.31      0.12 o
  -4  22  -1        3.65        3.62      0.12 o
  -5  22  -1       13.74       13.21      0.14 o
  -6  22  -1        0.96        0.96      0.12 o
  -7  22  -1       40.82       41.55      0.52 o
 -10  22  -1        1.81        2.04      0.14 o
 -12  22  -1       11.55       11.13      0.31 o
 -13  22  -1        6.82        6.24      0.16 o
 -14  22  -1        6.14        6.20      0.14 o
 -15  22  -1        4.42        4.23      0.19 o
  15  23  -1        2.80        2.56      0.16 o
  14  23  -1       49.42       46.01      0.65 o
  13  23  -1        8.63        8.28      0.14 o
  12  23  -1       72.61       72.30      0.53 o
  11  23  -1       19.96       19.95      0.27 o
  10  23  -1        1.51        1.90      0.11 o
   9  23  -1       33.67       33.34      0.32 o
   8  23  -1       26.44       26.79      0.25 o
   7  23  -1       28.80       28.70      0.31 o
   6  23  -1       98.13       99.16      0.59 o
   5  23  -1        1.29        1.15      0.13 o
   4  23  -1      176.86      177.37      0.93 o
   3  23  -1        0.74        0.76      0.13 o
   2  23  -1      103.44      103.05      0.60 o
   1  23  -1       16.48       16.28      0.16 o
   0  23  -1       14.69       15.26      0.15 o
  -1  23  -1      156.17      153.82      0.93 o
  -2  23  -1       28.15       28.39      0.28 o
  -3  23  -1       73.72       73.29      0.46 o
  -4  23  -1        8.56        8.61      0.14 o
  -5  23  -1        0.54        0.58      0.12 o
  -6  23  -1       65.42       64.58      0.54 o
  -7  23  -1       75.52       76.33      0.60 o
  -8  23  -1       48.82       48.52      0.40 o
  -9  23  -1       23.17       23.64      0.19 o
 -10  23  -1        5.20        5.53      0.20 o
 -11  23  -1       88.21       86.76      0.81 o
 -13  23  -1       71.62       66.73      0.63 o
 -14  23  -1        1.11        1.23      0.13 o
  14  24  -1        4.46        4.69      0.16 o
  13  24  -1       38.01       37.63      0.40 o
  12  24  -1       15.38       15.00      0.17 o
  11  24  -1       49.94       50.66      0.60 o
  10  24  -1        1.17        1.45      0.11 o
   9  24  -1        3.21        3.33      0.12 o
   8  24  -1        0.85        0.94      0.14 o
   7  24  -1       18.84       19.19      0.22 o
   6  24  -1       69.59       71.50      0.60 o
   5  24  -1       31.19       31.52      0.33 o
   3  24  -1       15.49       16.02      0.27 o
   2  24  -1        0.34        0.48      0.14 o
   1  24  -1       88.29       88.16      0.48 o
   0  24  -1       33.87       33.25      0.27 o
  -1  24  -1        7.63        7.53      0.18 o
  -2  24  -1       38.63       38.11      0.26 o
  -3  24  -1       87.14       87.70      0.69 o
  -4  24  -1       49.61       50.13      0.25 o
  -5  24  -1       87.00       88.09      0.83 o
  -6  24  -1        0.83        1.01      0.13 o
  -7  24  -1       12.24       12.46      0.22 o
  -8  24  -1        8.58        8.82      0.14 o
  -9  24  -1        1.15        1.32      0.13 o
 -10  24  -1       53.95       54.31      0.50 o
 -11  24  -1        5.20        5.04      0.14 o
 -12  24  -1        0.73        0.57      0.15 o
 -13  24  -1        4.68        4.68      0.13 o
  13  25  -1       14.76       13.70      0.28 o
  12  25  -1        1.38        1.65      0.12 o
  11  25  -1        8.46        8.74      0.24 o
  10  25  -1       20.90       22.35      0.38 o
   9  25  -1       18.61       18.99      0.18 o
   7  25  -1        2.95        2.88      0.13 o
   5  25  -1       61.27       63.59      0.47 o
   4  25  -1       22.12       23.19      0.26 o
   3  25  -1       14.78       15.32      0.18 o
   2  25  -1       21.37       21.79      0.20 o
   1  25  -1        1.85        2.04      0.14 o
   0  25  -1       58.37       59.40      0.49 o
  -1  25  -1        0.61        0.66      0.15 o
  -4  25  -1        1.62        1.80      0.12 o
  -5  25  -1        4.79        4.92      0.15 o
  -6  25  -1       11.95       11.95      0.17 o
  -7  25  -1        7.30        7.26      0.14 o
  -9  25  -1       41.95       42.05      0.46 o
 -10  25  -1        3.73        3.85      0.14 o
 -11  25  -1       34.31       35.51      0.36 o
 -12  25  -1       12.34       12.25      0.33 o
  11  26  -1        6.32        6.51      0.15 o
  10  26  -1       28.54       28.32      0.29 o
   9  26  -1       10.28       10.57      0.16 o
   8  26  -1       33.14       33.11      0.34 o
   7  26  -1       27.81       27.76      0.32 o
   5  26  -1        5.56        5.75      0.15 o
   4  26  -1        2.97        3.26      0.14 o
   3  26  -1        8.53        8.63      0.16 o
   2  26  -1       22.34       21.71      0.19 o
   1  26  -1       15.36       15.49      0.19 o
   0  26  -1       66.63       68.79      0.41 o
  -1  26  -1       11.36       11.12      0.17 o
  -2  26  -1       31.55       31.75      0.20 o
  -3  26  -1        0.31        0.35      0.15 o
  -4  26  -1        9.39       10.30      0.17 o
  -5  26  -1        7.53        7.83      0.15 o
  -6  26  -1       11.04       11.28      0.16 o
  -7  26  -1        1.90        2.01      0.14 o
  -9  26  -1        0.50        0.31      0.15 o
 -10  26  -1        1.05        1.11      0.15 o
   9  27  -1        0.12        0.39      0.13 o
   8  27  -1        2.40        2.10      0.13 o
   5  27  -1       28.51       28.63      0.27 o
   3  27  -1        2.01        2.18      0.16 o
   2  27  -1        0.81        0.84      0.15 o
   1  27  -1        2.28        2.32      0.16 o
  -1  27  -1        3.72        3.96      0.15 o
  -2  27  -1       13.25       13.42      0.17 o
  -4  27  -1        1.61        1.51      0.14 o
  -5  27  -1        7.28        7.19      0.16 o
  -6  27  -1        4.38        4.79      0.14 o
  -7  27  -1       59.07       59.53      0.46 o
  -8  27  -1       12.68       12.17      0.19 o
  -9  27  -1        7.07        7.74      0.17 o
   7  28  -1        2.25        2.51      0.14 o
   6  28  -1        8.60        8.47      0.16 o
   5  28  -1        3.60        3.78      0.14 o
   4  28  -1       12.48       12.66      0.18 o
   3  28  -1        0.28        0.48      0.17 o
   1  28  -1       14.67       15.58      0.27 o
   0  28  -1        3.50        3.66      0.18 o
  -2  28  -1        5.01        4.90      0.15 o
  -3  28  -1        1.39        1.45      0.14 o
  -4  28  -1       16.04       16.40      0.18 o
  -5  28  -1        3.27        3.48      0.14 o
  -6  28  -1        1.79        1.88      0.14 o
  -7  28  -1       10.48       10.58      0.17 o
   4  29  -1       26.06       27.44      0.40 o
   3  29  -1       50.94       50.74      0.40 o
   1  29  -1        5.64        5.49      0.19 o
   0  29  -1       45.32       46.18      0.65 o
  -1  29  -1        6.25        6.58      0.17 o
  -2  29  -1      116.47      115.24      0.85 o
  25   0  -2       52.73       51.47      4.52 o
  24   0  -2       32.25       31.67      1.82 o
  23   0  -2       49.60       50.34      7.07 o
  22   0  -2       26.50       24.12      1.38 o
  21   0  -2       31.42       30.63      1.50 o
  20   0  -2        5.19        5.21      0.23 o
  19   0  -2      110.09      112.08      2.73 o
  18   0  -2      396.88      410.76      5.12 o
  17   0  -2      205.66      210.25      1.46 o
  16   0  -2      699.00      710.00     11.40 o
  15   0  -2      142.00      151.98      1.97 o
  14   0  -2       98.76      102.11      1.02 o
  13   0  -2      210.40      231.84      5.69 o
  12   0  -2        0.97        1.37      0.04 o
  11   0  -2      708.99      742.70      4.28 o
  10   0  -2     4438.55     4568.88     53.90 o
   9   0  -2      171.95      169.69      2.04 o
   8   0  -2       29.46       27.37      0.42 o
   7   0  -2        4.40        6.88      0.62 o
   6   0  -2     2573.62     2692.86     18.11 o
   5   0  -2     2814.80     2886.18     41.13 o
   4   0  -2     4174.43     4257.52     46.38 o
   3   0  -2     2256.49     2351.71     15.14 o
   2   0  -2      259.63      278.97      2.64 o
   1   0  -2     8877.87     9039.91    126.11 o
   0   0  -2     3406.53     3526.80     35.52 o
  -1   0  -2      729.56      733.65      7.67 o
  -2   0  -2    10445.04    10536.76     77.56 o
  -3   0  -2     2592.29     2641.69     22.27 o
  -4   0  -2     3996.31     4087.22     30.60 o
  -5   0  -2       42.79       43.26      0.24 o
  -6   0  -2      707.76      700.26      4.31 o
  -7   0  -2     1637.82     1647.27      7.97 o
  -8   0  -2        9.98        9.68      0.22 o
  -9   0  -2     1747.69     1755.26      8.20 o
 -10   0  -2      606.01      623.93      4.14 o
 -11   0  -2        6.32        6.86      0.16 o
 -12   0  -2      148.15      158.10      1.56 o
 -13   0  -2      142.42      144.19      2.39 o
 -14   0  -2      153.06      162.14      2.37 o
 -15   0  -2      281.99      284.04      4.46 o
 -16   0  -2       15.98       17.13      0.46 o
 -17   0  -2       29.51       30.77      0.55 o
 -18   0  -2       26.01       25.82      0.63 o
 -19   0  -2       10.64       10.74      0.41 o
 -20   0  -2        6.77        7.45      0.29 o
 -21   0  -2       18.10       17.02      0.92 o
 -22   0  -2       17.86       21.89      1.63 o
 -23   0  -2       17.43       16.95      0.92 o
  25   1  -2       49.06       39.88      0.65 o
  24   1  -2       20.19       19.97      1.56 o
  23   1  -2       14.01       12.71      0.54 o
  22   1  -2        2.68        2.61      0.12 o
  21   1  -2        2.90        2.88      0.13 o
  20   1  -2       48.40       48.05      0.90 o
  19   1  -2       65.73       67.11      0.80 o
  18   1  -2        5.49        5.73      0.15 o
  17   1  -2        5.28        5.00      0.12 o
  16   1  -2        7.83        8.19      0.15 o
  15   1  -2      205.02      204.11      2.69 o
  14   1  -2        0.80        0.96      0.05 o
  13   1  -2       13.36       13.52      0.20 o
  12   1  -2        1.31        1.40      0.05 o
  11   1  -2       11.84       12.20      0.12 o
  10   1  -2      107.89      108.58      1.27 o
   9   1  -2      144.99      145.82      1.36 o
   8   1  -2      769.09      783.06      5.29 o
   7   1  -2      120.57      118.72      0.65 o
   6   1  -2      181.16      186.53      1.16 o
   5   1  -2      684.40      679.46      3.91 o
   4   1  -2      386.13      388.32      1.78 o
   3   1  -2      564.90      575.55      2.68 o
   2   1  -2      867.68      860.14      3.89 o
   1   1  -2    14163.89    14244.78     94.08 o
   0   1  -2     6135.30     6064.74     35.98 o
  -1   1  -2       64.06       66.08      0.29 o
  -2   1  -2      693.36      706.00      4.31 o
  -3   1  -2       24.74       25.90      0.17 o
  -4   1  -2      968.13      962.83      3.46 o
  -5   1  -2      149.03      146.81      0.91 o
  -6   1  -2      409.71      411.64      1.95 o
  -7   1  -2      207.10      206.85      1.26 o
  -8   1  -2     1062.08     1066.93      3.32 o
  -9   1  -2      122.11      123.48      0.79 o
 -10   1  -2       43.27       43.68      0.34 o
 -11   1  -2      111.68      113.80      0.84 o
 -12   1  -2       12.69       12.84      0.13 o
 -13   1  -2       99.55      105.42      0.73 o
 -14   1  -2       70.42       74.01      0.72 o
 -15   1  -2      367.22      381.04      2.47 o
 -16   1  -2      406.50      452.94      5.83 o
 -17   1  -2       20.35       20.89      0.39 o
 -18   1  -2        6.16        7.01      0.16 o
 -19   1  -2       29.56       30.54      0.57 o
 -20   1  -2        3.92        3.97      0.13 o
 -21   1  -2       34.00       33.34      0.81 o
 -22   1  -2       14.16       13.63      0.46 o
 -23   1  -2        0.46        0.53      0.17 o
  25   2  -2        2.68        2.25      0.25 o
  24   2  -2        8.12        7.00      0.44 o
  23   2  -2       27.01       25.19      0.67 o
  22   2  -2        0.64        0.65      0.15 o
  21   2  -2        6.26        6.22      0.13 o
  20   2  -2        6.98        6.83      0.20 o
  19   2  -2       33.22       34.92      1.24 o
  18   2  -2       56.45       51.78      1.16 o
  17   2  -2      489.80      510.64      8.24 o
  16   2  -2       33.89       35.81      0.32 o
  15   2  -2       22.45       23.70      0.25 o
  14   2  -2       16.30       16.88      0.30 o
  13   2  -2        0.00        0.14      0.06 o
  12   2  -2      272.04      283.58      1.75 o
  11   2  -2      272.06      277.17      1.70 o
  10   2  -2       37.39       40.51      0.58 o
   9   2  -2      363.10      362.96      4.10 o
   8   2  -2       57.46       60.65      0.72 o
   7   2  -2      571.61      567.80      4.65 o
   6   2  -2      258.27      250.13      1.68 o
   5   2  -2      560.34      555.17      3.74 o
   4   2  -2     2303.70     2373.08     13.51 o
   3   2  -2     3285.78     3394.44     24.40 o
   2   2  -2      827.40      836.28      6.09 o
   1   2  -2     8054.80     8154.90     32.86 o
   0   2  -2       14.66       14.11      0.17 o
  -1   2  -2      213.69      214.93      0.96 o
  -2   2  -2     1133.70     1157.55      4.11 o
  -3   2  -2     1153.74     1189.17      7.12 o
  -4   2  -2      163.74      170.78      1.06 o
  -5   2  -2       72.83       67.39      0.34 o
  -6   2  -2       10.19        9.20      0.10 o
  -7   2  -2      217.00      215.45      1.46 o
  -8   2  -2      261.26      262.67      1.46 o
  -9   2  -2      332.31      340.95      2.40 o
 -10   2  -2      121.49      122.17      0.97 o
 -11   2  -2       31.14       31.74      0.27 o
 -12   2  -2        5.09        5.45      0.10 o
 -13   2  -2        3.00        3.26      0.07 o
 -14   2  -2        0.41        0.43      0.05 o
 -15   2  -2        3.91        4.26      0.09 o
 -16   2  -2      105.54      105.47      1.26 o
 -17   2  -2      149.18      160.58      2.09 o
 -18   2  -2        2.42        3.17      0.11 o
 -19   2  -2       15.82       16.65      0.35 o
 -20   2  -2       10.10        9.78      0.16 o
 -21   2  -2       37.70       37.75      0.64 o
 -22   2  -2       31.54       29.97      0.41 o
 -23   2  -2       15.91       13.95      0.36 o
  25   3  -2        0.92        0.85      0.24 o
  24   3  -2        0.54        0.74      0.27 o
  23   3  -2       13.27       12.46      0.61 o
  22   3  -2       22.70       23.55      0.96 o
  21   3  -2        0.48        0.53      0.10 o
  20   3  -2       12.18       11.15      0.55 o
  19   3  -2        3.98        4.09      0.11 o
  18   3  -2        6.41        6.61      0.09 o
  17   3  -2        0.60        0.62      0.06 o
  16   3  -2        2.48        2.57      0.09 o
  15   3  -2        0.56        0.69      0.05 o
  14   3  -2        7.92        8.32      0.12 o
  13   3  -2       23.70       24.79      0.31 o
  12   3  -2        1.56        1.57      0.06 o
  11   3  -2      121.87      123.85      0.88 o
  10   3  -2      101.26       98.62      0.99 o
   9   3  -2        0.51        0.63      0.02 o
   8   3  -2        8.36        8.24      0.09 o
   7   3  -2       21.04       20.46      0.24 o
   6   3  -2      137.76      135.65      1.15 o
   5   3  -2      188.45      190.67      1.33 o
   4   3  -2       48.20       46.86      0.43 o
   3   3  -2      143.15      141.25      0.75 o
   2   3  -2      101.62      100.91      0.74 o
   1   3  -2      126.50      125.94      0.78 o
   0   3  -2      168.45      169.67      1.16 o
  -1   3  -2      948.12      971.18      3.92 o
  -2   3  -2        5.51        5.30      0.06 o
  -3   3  -2      180.80      178.11      0.78 o
  -4   3  -2        1.58        1.56      0.04 o
  -5   3  -2       50.57       50.15      0.23 o
  -6   3  -2      240.20      238.98      1.43 o
  -7   3  -2       12.45       12.75      0.07 o
  -8   3  -2      132.65      132.60      0.48 o
  -9   3  -2       60.93       60.68      0.46 o
 -10   3  -2        8.31        8.10      0.07 o
 -11   3  -2        9.28        9.59      0.07 o
 -12   3  -2       18.15       18.58      0.19 o
 -14   3  -2        0.65        0.72      0.05 o
 -15   3  -2       32.51       32.94      0.41 o
 -16   3  -2        4.55        5.02      0.08 o
 -17   3  -2       67.26       71.83      0.57 o
 -18   3  -2       37.83       38.96      0.50 o
 -20   3  -2       21.12       21.38      0.61 o
 -21   3  -2       18.81       18.20      0.37 o
 -22   3  -2       13.65       13.19      0.23 o
 -23   3  -2        0.27        0.36      0.17 o
  25   4  -2       17.54       14.21      0.82 o
  24   4  -2       28.18       25.38      1.14 o
  23   4  -2        2.06        1.78      0.18 o
  22   4  -2       38.39       39.40      1.02 o
  21   4  -2       45.30       45.09      1.18 o
  20   4  -2        9.90        9.70      0.13 o
  19   4  -2      112.97      109.39      1.62 o
  18   4  -2        4.54        4.45      0.12 o
  17   4  -2      111.47      114.59      0.90 o
  16   4  -2       27.73       28.75      0.38 o
  15   4  -2       33.19       32.69      0.60 o
  14   4  -2        2.77        3.27      0.08 o
  13   4  -2        0.93        0.88      0.04 o
  12   4  -2       13.41       14.03      0.13 o
  11   4  -2      578.29      604.59      4.14 o
  10   4  -2      136.89      136.13      1.19 o
   9   4  -2       42.24       42.54      0.32 o
   8   4  -2      108.39      104.32      0.63 o
   7   4  -2       66.79       60.83      0.42 o
   6   4  -2        7.26        8.06      0.20 o
   5   4  -2      789.28      791.90      4.45 o
   4   4  -2     1021.55     1036.98      5.69 o
   3   4  -2      822.47      857.79      6.98 o
   2   4  -2      231.48      239.38      1.28 o
   1   4  -2     1476.00     1509.30      8.06 o
   0   4  -2      436.84      451.19      3.07 o
  -1   4  -2       30.53       29.77      0.19 o
  -2   4  -2     2155.50     2199.17     10.65 o
  -3   4  -2     1748.56     1809.35      6.77 o
  -4   4  -2       24.58       25.98      0.17 o
  -5   4  -2       43.78       40.19      0.22 o
  -6   4  -2       47.84       44.66      0.24 o
  -7   4  -2        8.02        7.46      0.07 o
  -8   4  -2      316.53      315.55      2.18 o
  -9   4  -2       14.51       15.03      0.12 o
 -10   4  -2      393.23      400.19      2.25 o
 -11   4  -2      117.34      120.41      0.59 o
 -12   4  -2       69.68       71.19      0.73 o
 -13   4  -2        0.91        1.16      0.05 o
 -14   4  -2        9.45        9.46      0.09 o
 -15   4  -2       34.66       36.88      0.35 o
 -16   4  -2      239.46      252.06      3.39 o
 -17   4  -2        5.11        4.74      0.12 o
 -18   4  -2        2.04        2.30      0.11 o
 -19   4  -2       12.94       13.11      0.29 o
 -20   4  -2       11.66       11.51      0.33 o
 -21   4  -2        3.55        3.80      0.18 o
 -22   4  -2       35.57       35.48      0.77 o
 -23   4  -2        5.93        5.25      0.19 o
  24   5  -2       61.48       57.77      1.52 o
  22   5  -2        2.56        2.40      0.18 o
  21   5  -2       43.97       39.01      0.73 o
  20   5  -2       48.84       49.30      1.51 o
  19   5  -2       93.20       90.16      1.34 o
  18   5  -2       36.51       35.27      0.68 o
  17   5  -2       10.66       11.15      0.13 o
  16   5  -2        0.79        0.69      0.06 o
  15   5  -2       20.44       20.78      0.26 o
  13   5  -2       56.42       57.84      0.63 o
  12   5  -2        1.15        1.26      0.05 o
  11   5  -2        0.12        0.18      0.04 o
  10   5  -2       52.69       52.39      0.32 o
   9   5  -2       22.92       22.68      0.32 o
   8   5  -2        0.69        0.71      0.04 o
   7   5  -2      121.92      119.24      1.01 o
   6   5  -2       83.94       78.89      0.59 o
   5   5  -2       33.73       32.62      0.20 o
   4   5  -2      222.13      213.49      1.50 o
   3   5  -2      137.04      138.02      1.03 o
   2   5  -2       33.17       32.12      0.20 o
   1   5  -2      304.84      308.22      1.93 o
   0   5  -2      420.93      428.31      2.04 o
  -1   5  -2        7.01        6.75      0.07 o
  -2   5  -2      166.38      164.40      0.93 o
  -3   5  -2        1.89        1.88      0.04 o
  -4   5  -2       55.37       55.01      0.15 o
  -5   5  -2       75.66       74.78      0.43 o
  -6   5  -2       56.51       57.39      0.22 o
  -7   5  -2      132.06      127.54      0.62 o
  -8   5  -2       46.93       45.98      0.33 o
  -9   5  -2       45.21       45.39      0.28 o
 -10   5  -2      160.51      165.53      1.21 o
 -11   5  -2       26.61       27.07      0.23 o
 -12   5  -2       79.53       80.30      0.71 o
 -13   5  -2       38.71       38.99      0.40 o
 -14   5  -2        1.12        1.19      0.06 o
 -16   5  -2       18.94       19.38      0.32 o
 -17   5  -2        0.31        0.32      0.08 o
 -18   5  -2       84.13       86.64      1.19 o
 -20   5  -2        2.18        2.26      0.13 o
 -21   5  -2       13.15       12.88      0.30 o
 -22   5  -2        2.56        2.12      0.21 o
 -23   5  -2        8.84        7.92      0.31 o
  24   6  -2       57.74       61.83      0.88 o
  23   6  -2        4.19        4.50      0.20 o
  22   6  -2        1.39        1.41      0.17 o
  21   6  -2        9.52        9.26      0.27 o
  20   6  -2        5.09        4.38      0.20 o
  19   6  -2       55.78       57.81      0.95 o
  18   6  -2       69.36       70.87      1.17 o
  17   6  -2       51.73       51.45      0.83 o
  16   6  -2      114.98      121.57      1.52 o
  15   6  -2       60.59       62.89      0.58 o
  14   6  -2       15.77       16.47      0.30 o
  13   6  -2       58.02       57.99      0.75 o
  12   6  -2      668.72      696.21      4.75 o
  11   6  -2      224.89      228.21      1.78 o
  10   6  -2     1295.03     1319.31      7.06 o
   9   6  -2      245.87      244.04      1.84 o
   8   6  -2      220.00      212.71      1.80 o
   7   6  -2      148.64      152.88      1.71 o
   6   6  -2      887.27      909.02      6.48 o
   5   6  -2     1269.56     1306.26      9.98 o
   4   6  -2     3099.35     3154.89     21.52 o
   3   6  -2      375.86      382.44      2.25 o
   2   6  -2      464.93      481.31      3.68 o
   1   6  -2      349.76      361.51      2.31 o
   0   6  -2      139.17      139.01      0.92 o
  -1   6  -2      593.45      595.28      2.07 o
  -2   6  -2      554.64      566.41      3.60 o
  -3   6  -2     5025.13     5176.21     20.91 o
  -4   6  -2      348.09      361.98      1.84 o
  -5   6  -2      441.55      454.30      2.25 o
  -6   6  -2        0.06        0.13      0.06 o
  -7   6  -2       18.48       17.91      0.15 o
  -8   6  -2      552.65      559.98      2.85 o
  -9   6  -2     1069.39     1102.90      4.88 o
 -10   6  -2      139.23      138.88      0.64 o
 -11   6  -2      163.54      164.56      1.08 o
 -12   6  -2        0.17        0.23      0.05 o
 -13   6  -2        1.87        2.11      0.09 o
 -14   6  -2      105.12      106.42      1.00 o
 -15   6  -2      144.90      150.44      1.67 o
 -16   6  -2        7.39        7.74      0.17 o
 -17   6  -2       34.51       34.89      0.44 o
 -18   6  -2      147.35      146.28      1.51 o
 -19   6  -2       57.42       58.98      0.77 o
 -20   6  -2       49.20       53.73      1.27 o
 -21   6  -2        5.61        4.69      0.15 o
 -23   6  -2      128.69      124.47      2.40 o
  24   7  -2       64.09       62.34      2.60 o
  23   7  -2       23.39       22.39      0.63 o
  22   7  -2       42.84       41.68      1.23 o
  21   7  -2       87.00       90.04      1.25 o
  20   7  -2        3.08        3.21      0.14 o
  19   7  -2       44.63       44.04      1.03 o
  18   7  -2       38.28       37.28      0.43 o
  17   7  -2       23.41       24.16      0.37 o
  16   7  -2        6.94        7.37      0.14 o
  15   7  -2      271.24      266.18      2.54 o
  14   7  -2        1.19        1.19      0.05 o
  13   7  -2        2.55        2.46      0.05 o
  12   7  -2       12.41       12.88      0.10 o
  11   7  -2       39.55       40.61      0.29 o
  10   7  -2        9.57        9.27      0.08 o
   9   7  -2      299.92      303.32      1.91 o
   8   7  -2        1.08        0.84      0.04 o
   7   7  -2       61.29       59.57      0.35 o
   6   7  -2      162.48      162.28      1.03 o
   5   7  -2      457.70      471.96      3.10 o
   4   7  -2      539.79      540.52      3.64 o
   3   7  -2       16.44       14.23      0.22 o
   2   7  -2      245.40      242.43      1.60 o
   1   7  -2       17.31       16.36      0.09 o
   0   7  -2      125.41      124.62      0.90 o
  -1   7  -2        0.23        0.31      0.05 o
  -2   7  -2       20.38       20.88      0.13 o
  -3   7  -2      430.14      432.34      2.84 o
  -4   7  -2       27.45       27.12      0.26 o
  -5   7  -2       82.98       81.90      0.22 o
  -6   7  -2       56.21       56.95      0.30 o
  -7   7  -2      230.17      228.96      1.28 o
  -8   7  -2      307.31      308.57      1.45 o
  -9   7  -2        4.23        4.47      0.07 o
 -10   7  -2        1.88        1.82      0.06 o
 -11   7  -2       39.60       40.94      0.32 o
 -12   7  -2      242.35      247.30      1.68 o
 -13   7  -2       10.08       10.70      0.09 o
 -14   7  -2       26.03       26.53      0.20 o
 -15   7  -2        3.83        3.83      0.08 o
 -16   7  -2       17.60       17.78      0.18 o
 -17   7  -2       51.77       50.45      0.68 o
 -18   7  -2       14.93       14.26      0.33 o
 -19   7  -2        5.99        5.99      0.10 o
 -20   7  -2       19.63       21.12      0.36 o
 -21   7  -2        6.33        6.27      0.19 o
 -22   7  -2       16.77       16.27      0.42 o
 -23   7  -2       15.94       15.79      0.62 o
  24   8  -2       41.92       38.40      2.01 o
  22   8  -2       12.99       11.46      0.33 o
  21   8  -2        1.78        1.96      0.12 o
  20   8  -2       19.89       21.25      0.57 o
  19   8  -2        0.31        0.25      0.09 o
  18   8  -2       47.52       49.72      0.56 o
  17   8  -2      201.98      208.56      2.26 o
  16   8  -2        1.27        1.12      0.08 o
  15   8  -2       49.95       50.58      0.67 o
  14   8  -2       93.09       96.67      1.59 o
  13   8  -2       87.18       89.89      0.79 o
  12   8  -2       75.72       78.26      0.70 o
  11   8  -2       43.48       43.30      0.34 o
  10   8  -2        8.98        8.43      0.08 o
   9   8  -2       15.92       15.98      0.13 o
   8   8  -2        1.29        1.03      0.05 o
   7   8  -2       32.90       34.14      0.34 o
   6   8  -2      880.89      900.46      5.16 o
   5   8  -2      357.85      353.23      3.16 o
   4   8  -2     1589.14     1603.89      7.39 o
   2   8  -2      141.44      142.01      1.05 o
   1   8  -2     1365.02     1358.52      6.43 o
   0   8  -2      527.72      520.56      2.82 o
  -1   8  -2     1180.20     1187.61      5.32 o
  -2   8  -2      194.04      195.40      0.84 o
  -3   8  -2        7.67        8.07      0.10 o
  -4   8  -2      585.73      604.24      3.22 o
  -5   8  -2      262.51      253.60      1.07 o
  -6   8  -2       19.44       18.48      0.12 o
  -7   8  -2       13.26       13.27      0.11 o
  -8   8  -2        7.25        7.13      0.08 o
  -9   8  -2       12.10       11.97      0.15 o
 -10   8  -2      470.75      488.54      4.04 o
 -11   8  -2       19.45       19.95      0.12 o
 -12   8  -2        3.58        3.68      0.07 o
 -13   8  -2       52.15       51.69      0.48 o
 -14   8  -2      207.66      206.78      1.74 o
 -15   8  -2       39.51       41.12      0.37 o
 -16   8  -2      220.47      218.02      1.97 o
 -17   8  -2        5.35        4.88      0.13 o
 -18   8  -2        4.97        4.01      0.11 o
 -19   8  -2        7.61        8.44      0.16 o
 -20   8  -2       44.97       42.17      0.62 o
 -21   8  -2      105.76      107.57      1.63 o
 -22   8  -2       11.96       11.99      0.34 o
  24   9  -2       14.48       13.10      0.70 o
  23   9  -2       21.99       21.12      1.15 o
  22   9  -2       49.90       43.68      0.83 o
  21   9  -2        1.97        2.04      0.15 o
  20   9  -2       62.76       58.85      1.20 o
  19   9  -2       13.93       13.72      0.23 o
  18   9  -2       63.85       66.69      1.09 o
  16   9  -2      150.41      160.37      1.46 o
  15   9  -2      453.96      471.82      5.13 o
  14   9  -2      157.35      161.85      1.40 o
  13   9  -2       10.34       10.66      0.12 o
  12   9  -2      309.37      313.26      2.40 o
  11   9  -2      163.20      163.33      1.36 o
  10   9  -2      100.28      101.50      0.62 o
   9   9  -2        1.49        1.65      0.05 o
   8   9  -2       91.41       89.38      0.74 o
   7   9  -2       35.18       34.21      0.22 o
   6   9  -2        4.81        4.40      0.07 o
   5   9  -2       20.80       21.79      0.17 o
   4   9  -2       73.31       72.86      0.40 o
   3   9  -2      149.42      147.69      0.77 o
   2   9  -2      294.67      284.94      1.34 o
   1   9  -2      246.15      239.96      1.17 o
   0   9  -2      400.92      394.61      1.78 o
  -1   9  -2      136.69      135.50      1.00 o
  -2   9  -2      585.10      585.87      3.62 o
  -3   9  -2      276.48      274.34      1.24 o
  -4   9  -2      488.42      486.62      2.28 o
  -5   9  -2      695.18      712.99      4.79 o
  -6   9  -2      142.64      144.58      0.76 o
  -7   9  -2        4.53        4.61      0.09 o
  -8   9  -2       11.04       10.37      0.09 o
  -9   9  -2       90.54       90.95      0.57 o
 -10   9  -2      306.71      307.13      2.20 o
 -11   9  -2       73.54       76.36      0.70 o
 -12   9  -2      123.49      128.44      1.13 o
 -13   9  -2       21.17       21.56      0.22 o
 -14   9  -2       23.07       22.93      0.31 o
 -15   9  -2      112.17      111.78      1.02 o
 -16   9  -2       45.01       46.21      0.44 o
 -17   9  -2       40.47       40.72      0.49 o
 -19   9  -2        1.08        1.00      0.12 o
 -21   9  -2       12.94       12.15      0.34 o
 -22   9  -2        4.71        4.51      0.20 o
  23  10  -2       99.15       98.03      0.94 o
  22  10  -2       13.37       13.48      0.45 o
  21  10  -2       13.00       13.11      0.69 o
  20  10  -2        9.93        9.54      0.34 o
  19  10  -2        6.59        6.67      0.20 o
  18  10  -2      125.63      133.31      2.03 o
  17  10  -2        0.36        0.42      0.09 o
  16  10  -2       13.15       13.98      0.23 o
  15  10  -2       16.22       17.04      0.27 o
  14  10  -2        1.15        1.31      0.06 o
  13  10  -2        0.57        0.52      0.06 o
  12  10  -2        2.44        2.66      0.05 o
  11  10  -2      661.65      680.61      4.21 o
  10  10  -2      128.18      127.22      1.20 o
   9  10  -2        2.18        2.24      0.06 o
   8  10  -2        0.87        0.75      0.06 o
   7  10  -2      449.93      450.05      2.04 o
   6  10  -2     1107.23     1129.99      7.85 o
   5  10  -2      208.78      208.24      1.31 o
   4  10  -2        0.94        0.99      0.06 o
   3  10  -2     1562.76     1589.01      7.37 o
   2  10  -2      170.69      163.62      1.03 o
   1  10  -2       68.28       69.48      0.38 o
   0  10  -2       21.50       21.36      0.14 o
  -1  10  -2      284.43      277.84      1.13 o
  -2  10  -2     1619.13     1640.19      6.76 o
  -3  10  -2      547.70      556.49      2.87 o
  -4  10  -2        7.47        8.55      0.10 o
  -5  10  -2        3.35        3.66      0.09 o
  -6  10  -2        7.95        7.16      0.10 o
  -7  10  -2        4.65        5.04      0.08 o
  -8  10  -2       32.92       32.09      0.22 o
  -9  10  -2      293.86      291.51      1.57 o
 -10  10  -2        9.72        9.92      0.22 o
 -11  10  -2      152.68      154.07      0.74 o
 -12  10  -2       12.81       13.41      0.13 o
 -13  10  -2      324.12      326.82      2.38 o
 -14  10  -2      187.20      195.24      1.20 o
 -15  10  -2       29.11       30.59      0.42 o
 -16  10  -2        4.84        4.83      0.11 o
 -17  10  -2      140.37      136.60      1.32 o
 -18  10  -2       50.66       50.39      0.47 o
 -19  10  -2       31.06       29.89      0.50 o
 -20  10  -2        7.71        6.50      0.19 o
 -21  10  -2       25.16       22.69      0.63 o
 -22  10  -2       30.01       26.43      0.71 o
  23  11  -2        2.07        2.26      0.34 o
  22  11  -2       12.16       11.66      0.61 o
  20  11  -2       23.54       23.98      0.60 o
  19  11  -2       60.90       62.49      1.13 o
  18  11  -2        0.06        0.20      0.09 o
  17  11  -2       38.36       38.94      0.51 o
  15  11  -2       95.59       98.09      0.80 o
  14  11  -2      106.00      109.92      1.00 o
  13  11  -2       18.62       18.90      0.33 o
  12  11  -2       41.24       42.73      0.41 o
  11  11  -2       63.29       63.96      0.44 o
  10  11  -2        0.40        0.44      0.06 o
   9  11  -2       14.63       15.01      0.16 o
   8  11  -2        4.94        4.95      0.09 o
   7  11  -2      206.90      211.97      2.26 o
   6  11  -2       47.06       45.91      0.31 o
   5  11  -2      127.08      123.55      0.76 o
   4  11  -2       23.31       23.65      0.18 o
   3  11  -2      198.99      191.35      0.98 o
   2  11  -2        0.56        0.76      0.06 o
   0  11  -2        1.37        1.21      0.06 o
  -1  11  -2       24.82       24.32      0.18 o
  -2  11  -2      137.78      134.54      0.67 o
  -3  11  -2       29.84       29.68      0.14 o
  -4  11  -2       61.55       60.88      0.30 o
  -5  11  -2      391.48      390.39      1.88 o
  -6  11  -2        2.26        2.43      0.10 o
  -7  11  -2        1.44        1.52      0.08 o
  -8  11  -2        4.20        4.16      0.08 o
  -9  11  -2       57.35       58.85      0.38 o
 -10  11  -2      228.38      235.95      1.83 o
 -11  11  -2        0.09        0.23      0.09 o
 -12  11  -2        4.00        4.24      0.09 o
 -13  11  -2       11.24       11.42      0.11 o
 -14  11  -2       13.53       13.21      0.18 o
 -16  11  -2        0.50        0.55      0.08 o
 -17  11  -2        2.86        3.06      0.09 o
 -18  11  -2       27.37       26.97      0.40 o
 -19  11  -2        8.58        8.26      0.20 o
 -21  11  -2       18.28       17.07      0.58 o
 -22  11  -2       22.40       19.75      0.55 o
  23  12  -2        0.72        0.88      0.34 o
  22  12  -2        8.06        8.22      0.61 o
  21  12  -2        4.41        4.25      0.22 o
  20  12  -2        5.07        4.65      0.16 o
  19  12  -2       22.28       21.91      0.25 o
  18  12  -2       26.83       26.23      0.49 o
  17  12  -2       69.77       73.46      0.93 o
  16  12  -2      186.17      185.46      1.40 o
  15  12  -2        8.59        8.78      0.17 o
  14  12  -2        1.68        1.64      0.06 o
  13  12  -2       48.76       50.96      0.52 o
  12  12  -2      202.67      205.89      1.94 o
  11  12  -2      129.12      128.54      0.84 o
  10  12  -2      449.55      462.02      5.10 o
   9  12  -2        6.04        6.35      0.08 o
   8  12  -2       86.16       88.07      0.61 o
   7  12  -2        1.16        1.46      0.06 o
   6  12  -2       62.06       62.92      0.51 o
   5  12  -2      581.33      583.78      2.57 o
   4  12  -2      977.56      990.27      8.24 o
   3  12  -2      252.66      249.52      1.08 o
   2  12  -2        0.10        0.26      0.07 o
   1  12  -2       89.83       90.20      0.71 o
   0  12  -2       92.35       91.98      0.42 o
  -1  12  -2      343.76      342.89      1.83 o
  -2  12  -2      210.51      206.13      1.28 o
  -3  12  -2      430.66      431.97      2.05 o
  -4  12  -2      416.93      424.19      1.75 o
  -5  12  -2      326.33      332.59      1.98 o
  -6  12  -2      101.96      102.14      0.74 o
  -7  12  -2       13.67       13.72      0.14 o
  -8  12  -2      164.66      166.57      1.24 o
  -9  12  -2      534.41      546.26      3.55 o
 -10  12  -2      157.84      159.04      1.50 o
 -11  12  -2        5.96        5.83      0.11 o
 -12  12  -2        4.38        4.54      0.12 o
 -13  12  -2       63.76       64.20      0.56 o
 -14  12  -2       42.39       44.29      0.54 o
 -15  12  -2        0.01        0.19      0.09 o
 -16  12  -2       89.31       88.09      0.74 o
 -17  12  -2       23.16       22.46      0.23 o
 -18  12  -2       41.46       39.33      0.45 o
 -20  12  -2       11.07       10.07      0.44 o
 -21  12  -2        3.74        4.04      0.23 o
  22  13  -2        6.02        5.99      0.30 o
  20  13  -2        6.12        6.26      0.17 o
  19  13  -2       11.12       10.76      0.24 o
  18  13  -2        1.85        2.09      0.09 o
  17  13  -2       53.91       54.52      0.80 o
  16  13  -2      111.44      120.92      1.30 o
  15  13  -2       94.36       94.10      0.95 o
  14  13  -2      114.67      116.62      0.86 o
  12  13  -2        0.27        0.35      0.06 o
  11  13  -2       55.41       57.96      0.49 o
  10  13  -2       18.37       18.46      0.20 o
   9  13  -2      211.58      211.83      2.24 o
   8  13  -2       17.49       17.08      0.18 o
   7  13  -2      153.29      152.62      1.06 o
   6  13  -2       28.79       30.04      0.30 o
   5  13  -2        1.63        1.51      0.07 o
   4  13  -2       21.99       20.75      0.19 o
   3  13  -2       38.23       39.92      0.40 o
   2  13  -2        0.22        0.18      0.08 o
   1  13  -2        7.29        7.16      0.09 o
   0  13  -2      212.98      214.63      1.07 o
  -1  13  -2      127.42      127.50      0.55 o
  -2  13  -2       62.95       61.05      0.32 o
  -3  13  -2       16.45       16.50      0.12 o
  -4  13  -2       14.71       14.11      0.11 o
  -5  13  -2        0.37        0.21      0.09 o
  -6  13  -2       30.32       31.04      0.26 o
  -8  13  -2      177.70      181.43      1.10 o
 -10  13  -2        2.22        2.14      0.09 o
 -11  13  -2       12.71       12.77      0.12 o
 -13  13  -2        3.54        3.59      0.10 o
 -14  13  -2      247.17      256.13      2.67 o
 -15  13  -2       41.69       42.77      0.46 o
 -16  13  -2       11.48       11.64      0.25 o
 -17  13  -2       22.12       22.16      0.39 o
 -18  13  -2        4.49        4.19      0.14 o
 -19  13  -2        8.41        8.32      0.22 o
 -20  13  -2        4.71        4.90      0.23 o
 -21  13  -2        2.25        2.26      0.22 o
  22  14  -2       11.17       10.00      0.61 o
  21  14  -2        3.29        3.40      0.22 o
  20  14  -2        3.30        4.20      0.20 o
  19  14  -2        1.44        1.52      0.16 o
  18  14  -2      123.76      127.13      1.76 o
  17  14  -2       37.78       34.99      0.75 o
  16  14  -2       53.93       55.11      0.53 o
  15  14  -2        0.66        0.56      0.07 o
  14  14  -2       25.58       26.23      0.32 o
  13  14  -2        1.67        1.13      0.07 o
  12  14  -2        6.15        6.14      0.11 o
  11  14  -2      119.18      119.81      1.22 o
  10  14  -2        8.29        9.06      0.24 o
   9  14  -2       15.18       15.48      0.19 o
   8  14  -2       36.52       37.52      0.51 o
   7  14  -2       16.17       15.78      0.13 o
   6  14  -2        7.45        7.40      0.09 o
   5  14  -2       46.94       45.65      0.36 o
   4  14  -2       43.15       43.26      0.31 o
   3  14  -2       86.03       86.09      0.60 o
   2  14  -2       32.35       32.98      0.26 o
   1  14  -2      306.89      302.77      1.54 o
   0  14  -2      115.02      111.67      0.35 o
  -1  14  -2       39.04       38.03      0.29 o
  -2  14  -2      288.47      289.23      1.26 o
  -3  14  -2       22.96       22.60      0.19 o
  -4  14  -2       35.64       34.77      0.31 o
  -5  14  -2      352.54      352.96      1.63 o
  -6  14  -2       24.26       24.52      0.19 o
  -7  14  -2       22.85       22.36      0.18 o
  -8  14  -2       10.37        9.84      0.12 o
  -9  14  -2        0.51        0.66      0.10 o
 -10  14  -2       92.37       93.12      0.79 o
 -11  14  -2        2.72        2.73      0.10 o
 -12  14  -2       24.94       24.18      0.29 o
 -13  14  -2       79.13       80.68      0.79 o
 -14  14  -2       47.28       47.63      0.70 o
 -15  14  -2      107.31      109.28      1.30 o
 -16  14  -2       25.69       24.43      0.17 o
 -17  14  -2       28.46       27.03      0.37 o
 -18  14  -2        8.79        9.21      0.17 o
 -19  14  -2        3.47        3.40      0.13 o
 -20  14  -2        2.07        2.17      0.20 o
  20  15  -2        3.73        3.83      0.17 o
  19  15  -2       37.47       39.95      0.87 o
  18  15  -2       19.44       19.05      0.73 o
  17  15  -2        6.15        6.25      0.21 o
  16  15  -2       36.94       38.08      0.49 o
  15  15  -2        0.34        0.23      0.08 o
  14  15  -2       63.33       62.82      0.75 o
  13  15  -2        2.12        2.03      0.08 o
  12  15  -2        0.80        0.96      0.08 o
  11  15  -2       10.10       10.41      0.15 o
  10  15  -2       10.44       10.50      0.13 o
   9  15  -2      138.46      137.50      1.17 o
   8  15  -2        5.86        5.97      0.12 o
   7  15  -2      234.51      238.40      1.34 o
   6  15  -2      163.60      159.59      1.38 o
   4  15  -2       92.94       92.84      0.66 o
   3  15  -2       19.28       18.29      0.14 o
   2  15  -2       58.17       56.59      0.28 o
   1  15  -2       22.78       22.87      0.15 o
   0  15  -2       54.83       53.80      0.25 o
  -1  15  -2       29.59       28.79      0.16 o
  -2  15  -2       40.26       40.00      0.26 o
  -3  15  -2        6.40        6.22      0.11 o
  -4  15  -2        7.82        7.91      0.10 o
  -5  15  -2      101.54       99.89      0.41 o
  -6  15  -2       35.27       34.68      0.31 o
  -7  15  -2        2.45        2.45      0.09 o
  -8  15  -2       89.97       89.57      0.53 o
  -9  15  -2       83.00       84.47      0.66 o
 -10  15  -2       30.65       31.14      0.20 o
 -11  15  -2        6.09        6.85      0.16 o
 -12  15  -2        9.25        9.94      0.23 o
 -13  15  -2        2.86        2.79      0.10 o
 -14  15  -2       28.53       27.04      0.37 o
 -15  15  -2       41.50       42.24      0.70 o
 -17  15  -2       80.94       77.85      0.86 o
 -18  15  -2        1.41        1.30      0.14 o
 -20  15  -2        8.04        7.81      0.31 o
  20  16  -2        3.65        4.39      0.18 o
  19  16  -2       79.48       87.51      1.40 o
  18  16  -2        1.13        1.24      0.13 o
  17  16  -2       10.48       10.18      0.27 o
  16  16  -2       70.47       68.28      0.87 o
  15  16  -2        1.59        1.72      0.07 o
  14  16  -2        2.96        3.28      0.11 o
  13  16  -2        1.27        0.98      0.07 o
  12  16  -2       70.99       72.15      0.69 o
  11  16  -2       24.89       25.28      0.26 o
  10  16  -2      289.90      300.77      2.44 o
   9  16  -2        2.99        3.27      0.08 o
   8  16  -2      106.75      106.05      0.86 o
   7  16  -2       62.00       61.90      0.54 o
   6  16  -2        4.38        4.05      0.10 o
   5  16  -2      127.60      127.91      0.96 o
   4  16  -2      461.38      458.23      2.67 o
   3  16  -2        8.38        8.53      0.13 o
   2  16  -2       21.36       21.24      0.22 o
   1  16  -2       20.77       20.14      0.25 o
   0  16  -2        1.13        1.09      0.09 o
  -1  16  -2       74.06       72.58      0.50 o
  -2  16  -2       42.85       41.38      0.25 o
  -3  16  -2      241.07      242.36      1.54 o
  -4  16  -2       45.22       45.32      0.31 o
  -5  16  -2       48.51       47.86      0.24 o
  -6  16  -2       28.79       28.62      0.18 o
  -7  16  -2       12.95       12.56      0.13 o
  -8  16  -2      142.21      146.68      1.14 o
  -9  16  -2       89.70       91.60      0.72 o
 -10  16  -2       75.11       78.41      0.96 o
 -11  16  -2        6.84        6.52      0.14 o
 -12  16  -2       23.67       24.17      0.34 o
 -13  16  -2       24.38       24.74      0.33 o
 -14  16  -2        2.81        2.78      0.11 o
 -15  16  -2       22.40       22.58      0.40 o
 -16  16  -2       16.39       15.62      0.18 o
 -17  16  -2        0.47        0.37      0.11 o
 -18  16  -2       57.52       53.88      0.78 o
 -19  16  -2        2.91        3.30      0.26 o
  20  17  -2        0.57        0.68      0.17 o
  19  17  -2        0.49        0.61      0.18 o
  18  17  -2        5.51        5.33      0.17 o
  17  17  -2       12.09       11.96      0.28 o
  16  17  -2        1.77        2.01      0.10 o
  15  17  -2        0.09        0.26      0.08 o
  14  17  -2       15.68       16.00      0.19 o
  13  17  -2        0.75        0.76      0.09 o
  12  17  -2       47.41       48.71      0.44 o
  11  17  -2        1.60        1.88      0.09 o
  10  17  -2        5.68        6.43      0.13 o
   9  17  -2        0.29        0.57      0.08 o
   8  17  -2       55.61       56.72      0.45 o
   7  17  -2       26.17       25.70      0.28 o
   6  17  -2        7.57        7.28      0.11 o
   5  17  -2       15.43       15.44      0.15 o
   4  17  -2       69.65       68.56      0.34 o
   3  17  -2       20.21       19.15      0.16 o
   2  17  -2       33.07       31.99      0.23 o
   1  17  -2       50.28       49.51      0.37 o
   0  17  -2       32.08       31.21      0.19 o
  -1  17  -2       11.25       11.49      0.12 o
  -2  17  -2      139.84      139.43      0.62 o
  -3  17  -2       35.62       34.67      0.23 o
  -4  17  -2        6.34        6.38      0.11 o
  -5  17  -2       10.05       10.41      0.15 o
  -6  17  -2      123.72      124.47      0.73 o
  -7  17  -2       20.87       21.62      0.16 o
  -8  17  -2       62.53       64.62      0.49 o
  -9  17  -2       57.56       58.62      0.43 o
 -12  17  -2       42.43       43.54      0.35 o
 -13  17  -2       17.05       17.95      0.23 o
 -14  17  -2        0.50        0.68      0.11 o
 -15  17  -2       17.92       17.11      0.30 o
 -16  17  -2        4.58        4.29      0.13 o
 -18  17  -2       21.38       20.21      0.24 o
 -19  17  -2        1.30        1.19      0.19 o
  20  18  -2       23.03       25.44      0.54 o
  19  18  -2       10.18       10.67      0.23 o
  18  18  -2        1.27        1.15      0.15 o
  17  18  -2      203.70      215.60      3.48 o
  15  18  -2        2.47        3.10      0.10 o
  14  18  -2       76.44       71.06      0.92 o
  13  18  -2       49.49       48.96      0.55 o
  12  18  -2      269.07      274.82      2.79 o
  11  18  -2      109.23      114.94      0.91 o
  10  18  -2        4.44        4.64      0.10 o
   9  18  -2      103.01      102.34      1.18 o
   8  18  -2        5.09        5.40      0.11 o
   7  18  -2        6.71        6.86      0.12 o
   6  18  -2      112.11      110.10      1.02 o
   5  18  -2      130.63      133.64      1.08 o
   4  18  -2      141.53      139.22      0.78 o
   3  18  -2      190.93      194.25      1.00 o
   2  18  -2       14.90       15.15      0.22 o
   1  18  -2       22.38       21.89      0.19 o
   0  18  -2      146.96      147.51      0.67 o
  -1  18  -2       65.70       64.34      0.39 o
  -2  18  -2       17.78       18.12      0.16 o
  -3  18  -2      602.92      608.28      2.72 o
  -4  18  -2        6.88        6.87      0.11 o
  -5  18  -2       97.29       97.45      0.39 o
  -6  18  -2       11.90       11.65      0.13 o
  -7  18  -2       37.59       36.02      0.26 o
  -8  18  -2      236.76      242.95      2.07 o
  -9  18  -2       85.02       88.05      0.59 o
 -10  18  -2       12.97       13.36      0.17 o
 -11  18  -2      106.69      108.71      0.97 o
 -12  18  -2       18.41       19.00      0.36 o
 -13  18  -2       19.30       19.06      0.31 o
 -14  18  -2       18.98       18.45      0.17 o
 -15  18  -2        0.25        0.33      0.12 o
 -16  18  -2       62.93       60.44      0.91 o
 -17  18  -2       14.22       13.01      0.27 o
 -18  18  -2       11.28        9.47      0.32 o
  19  19  -2       10.82       10.59      0.26 o
  18  19  -2        6.76        6.91      0.38 o
  15  19  -2       15.74       14.49      0.25 o
  14  19  -2       42.72       40.95      0.42 o
  13  19  -2        0.36        0.27      0.09 o
  11  19  -2        9.79       10.42      0.13 o
  10  19  -2        5.45        5.77      0.11 o
   9  19  -2      259.50      260.41      1.88 o
   8  19  -2       15.70       16.15      0.24 o
   7  19  -2       18.04       17.84      0.23 o
   6  19  -2      118.43      118.56      1.00 o
   5  19  -2      259.43      259.82      1.46 o
   4  19  -2      249.32      247.14      1.71 o
   3  19  -2       50.18       50.55      0.41 o
   2  19  -2       34.00       33.68      0.35 o
   1  19  -2      177.66      176.57      0.91 o
   0  19  -2       32.54       32.45      0.18 o
  -1  19  -2       14.65       14.20      0.14 o
  -2  19  -2        0.19        0.26      0.12 o
  -3  19  -2       78.93       79.22      0.52 o
  -4  19  -2       41.94       41.84      0.32 o
  -5  19  -2        0.91        1.14      0.10 o
  -6  19  -2        6.56        6.63      0.12 o
  -7  19  -2       13.09       13.40      0.20 o
  -8  19  -2       10.75       11.06      0.16 o
  -9  19  -2        5.26        5.57      0.13 o
 -10  19  -2       51.26       51.91      0.36 o
 -11  19  -2       76.57       79.92      0.86 o
 -12  19  -2       86.02       86.39      0.65 o
 -13  19  -2        0.63        0.59      0.12 o
 -14  19  -2       17.95       19.26      0.34 o
 -15  19  -2       53.89       54.00      0.46 o
 -16  19  -2       26.03       24.96      0.23 o
 -17  19  -2       18.15       15.81      0.31 o
  18  20  -2       77.65       82.31      1.87 o
  17  20  -2        1.39        1.58      0.21 o
  15  20  -2        3.22        3.60      0.14 o
  14  20  -2       47.45       48.64      0.48 o
  13  20  -2       73.30       76.44      0.60 o
  12  20  -2       49.39       50.73      0.60 o
  11  20  -2       75.78       79.09      0.79 o
  10  20  -2        4.91        4.91      0.12 o
   9  20  -2       30.83       32.00      0.37 o
   8  20  -2        1.59        1.76      0.10 o
   7  20  -2       12.04       12.24      0.15 o
   6  20  -2        9.38        9.16      0.16 o
   5  20  -2       29.47       28.56      0.31 o
   4  20  -2        1.17        1.19      0.12 o
   3  20  -2       12.83       12.77      0.14 o
   1  20  -2       29.86       29.02      0.27 o
   0  20  -2      127.41      127.46      0.66 o
  -1  20  -2        1.69        2.06      0.11 o
  -2  20  -2      259.13      262.74      1.06 o
  -3  20  -2       58.31       59.04      0.39 o
  -4  20  -2       70.71       72.56      0.52 o
  -5  20  -2      168.35      168.92      1.01 o
  -6  20  -2        5.69        5.67      0.12 o
  -7  20  -2       99.29      101.90      0.63 o
  -8  20  -2       44.94       47.03      0.61 o
  -9  20  -2        2.36        2.15      0.11 o
 -10  20  -2       75.18       77.97      0.63 o
 -11  20  -2        3.16        3.60      0.12 o
 -12  20  -2       12.32       12.60      0.15 o
 -13  20  -2       33.27       34.46      0.39 o
 -14  20  -2       14.55       13.92      0.24 o
 -15  20  -2       30.49       28.41      0.34 o
 -16  20  -2       23.87       21.79      0.36 o
 -17  20  -2        7.62        6.86      0.26 o
  16  21  -2       22.75       21.26      0.50 o
  15  21  -2        6.58        6.63      0.15 o
  14  21  -2        3.63        3.87      0.12 o
  13  21  -2       15.63       15.81      0.28 o
  12  21  -2        2.73        2.89      0.11 o
  11  21  -2       15.65       15.33      0.23 o
  10  21  -2       15.54       15.07      0.26 o
   9  21  -2       63.73       64.21      0.58 o
   8  21  -2       18.01       18.91      0.29 o
   7  21  -2       64.11       64.72      0.33 o
   6  21  -2       45.95       45.81      0.41 o
   5  21  -2        1.53        1.32      0.11 o
   4  21  -2       84.14       85.99      0.77 o
   3  21  -2       37.42       37.64      0.28 o
   2  21  -2       41.68       42.05      0.32 o
   1  21  -2        1.14        1.06      0.13 o
   0  21  -2       54.29       52.65      0.29 o
  -1  21  -2        4.55        4.35      0.12 o
  -2  21  -2        1.77        1.82      0.12 o
  -3  21  -2        1.26        1.66      0.11 o
  -4  21  -2        1.87        1.96      0.11 o
  -5  21  -2        7.03        7.40      0.14 o
  -6  21  -2        0.40        0.60      0.13 o
  -7  21  -2        4.43        4.31      0.12 o
  -8  21  -2        1.84        1.73      0.12 o
  -9  21  -2        5.46        5.96      0.13 o
 -10  21  -2       43.22       46.14      0.35 o
 -11  21  -2        3.16        3.38      0.13 o
 -12  21  -2       18.94       20.39      0.27 o
 -13  21  -2        6.73        6.30      0.13 o
 -14  21  -2        4.16        3.89      0.13 o
 -15  21  -2        2.42        2.41      0.13 o
  16  22  -2       23.89       22.40      0.40 o
  15  22  -2        9.87        9.78      0.29 o
  14  22  -2       24.81       25.98      0.40 o
  13  22  -2        7.11        6.83      0.17 o
  12  22  -2       91.46       92.50      1.02 o
  11  22  -2        2.96        2.96      0.11 o
  10  22  -2      103.15      105.19      0.50 o
   9  22  -2        2.50        2.60      0.11 o
   8  22  -2        3.80        4.06      0.12 o
   7  22  -2        0.73        0.77      0.12 o
   6  22  -2       34.04       33.80      0.34 o
   5  22  -2       44.06       43.18      0.25 o
   4  22  -2      153.53      151.54      0.86 o
   3  22  -2       20.36       19.91      0.28 o
   2  22  -2       25.67       26.26      0.28 o
   1  22  -2       34.88       35.14      0.20 o
   0  22  -2       35.67       36.10      0.26 o
  -1  22  -2       12.63       12.28      0.15 o
  -2  22  -2       10.24        9.89      0.14 o
  -3  22  -2       71.53       72.28      0.59 o
  -4  22  -2       41.73       41.31      0.40 o
  -5  22  -2       45.32       45.86      0.50 o
  -6  22  -2        9.83        9.95      0.15 o
  -7  22  -2       10.95       11.01      0.16 o
  -8  22  -2       29.00       29.91      0.32 o
  -9  22  -2      256.83      264.34      2.33 o
 -11  22  -2        0.47        0.42      0.13 o
 -12  22  -2        7.63        7.36      0.14 o
 -13  22  -2        0.41        0.57      0.12 o
 -14  22  -2       50.52       49.23      0.57 o
 -15  22  -2        3.89        3.87      0.18 o
  15  23  -2        6.80        7.51      0.25 o
  14  23  -2        5.24        5.23      0.15 o
  13  23  -2        4.36        4.54      0.14 o
  12  23  -2       10.86       10.68      0.18 o
  11  23  -2       47.43       49.29      0.48 o
  10  23  -2        9.02        9.52      0.14 o
   9  23  -2       45.05       45.78      0.40 o
   7  23  -2       21.74       21.53      0.19 o
   6  23  -2        0.21        0.35      0.12 o
   5  23  -2        3.95        3.93      0.13 o
   3  23  -2        1.03        1.29      0.13 o
   2  23  -2        0.60        0.47      0.13 o
   0  23  -2       45.43       45.61      0.38 o
  -1  23  -2       15.19       15.27      0.24 o
  -2  23  -2       38.55       38.98      0.26 o
  -3  23  -2       13.80       14.01      0.16 o
  -4  23  -2        1.19        1.53      0.13 o
  -6  23  -2        9.57        9.46      0.15 o
  -7  23  -2       13.22       13.54      0.16 o
  -8  23  -2        3.19        3.60      0.14 o
  -9  23  -2        6.42        6.79      0.14 o
 -10  23  -2        8.73        9.26      0.14 o
 -11  23  -2        9.23        9.76      0.17 o
 -12  23  -2       10.65       11.17      0.21 o
 -13  23  -2       17.00       16.66      0.25 o
 -14  23  -2        0.52        0.62      0.13 o
  14  24  -2       12.25       12.99      0.34 o
  13  24  -2        6.96        6.90      0.15 o
  12  24  -2        1.63        1.67      0.14 o
  11  24  -2      110.18      111.49      1.21 o
  10  24  -2       21.69       21.64      0.23 o
   9  24  -2        2.23        2.24      0.13 o
   8  24  -2       28.37       28.14      0.27 o
   7  24  -2        5.33        5.50      0.13 o
   6  24  -2       45.73       45.71      0.37 o
   5  24  -2       67.33       67.71      0.72 o
   4  24  -2        6.94        7.57      0.14 o
   3  24  -2       64.08       61.92      0.29 o
   2  24  -2       15.56       15.42      0.17 o
   1  24  -2        0.88        0.97      0.14 o
   0  24  -2        3.23        3.32      0.13 o
  -1  24  -2       35.69       36.12      0.33 o
  -2  24  -2      120.01      119.95      0.74 o
  -3  24  -2       25.66       25.64      0.30 o
  -4  24  -2       16.44       16.67      0.20 o
  -7  24  -2      103.49      101.71      0.81 o
  -9  24  -2        4.07        4.30      0.14 o
 -10  24  -2       51.60       55.42      0.67 o
 -11  24  -2       15.03       15.88      0.24 o
 -12  24  -2        1.50        1.39      0.14 o
  13  25  -2        1.07        1.31      0.15 o
  10  25  -2       12.95       12.63      0.25 o
   9  25  -2       19.63       20.12      0.27 o
   8  25  -2       48.17       48.57      0.58 o
   7  25  -2        3.68        4.05      0.13 o
   6  25  -2       16.64       16.66      0.17 o
   5  25  -2        2.48        2.37      0.13 o
   4  25  -2        8.67        8.80      0.16 o
   3  25  -2        0.41        0.61      0.14 o
   2  25  -2       43.45       42.89      0.36 o
   1  25  -2       44.19       43.40      0.27 o
   0  25  -2       10.05       10.40      0.16 o
  -1  25  -2        9.53        9.79      0.15 o
  -3  25  -2        4.34        4.78      0.15 o
  -4  25  -2        5.93        5.68      0.14 o
  -5  25  -2       13.40       13.65      0.16 o
  -6  25  -2        8.39        8.68      0.15 o
  -8  25  -2       27.15       27.81      0.24 o
  -9  25  -2        6.62        6.51      0.16 o
 -10  25  -2        7.30        7.94      0.18 o
 -11  25  -2        7.07        7.06      0.17 o
  11  26  -2        8.30        8.55      0.25 o
  10  26  -2       29.65       29.70      0.35 o
   9  26  -2       20.38       20.46      0.25 o
   8  26  -2       21.37       22.74      0.24 o
   7  26  -2        4.42        4.46      0.14 o
   6  26  -2        1.13        1.06      0.13 o
   5  26  -2        0.82        0.99      0.14 o
   4  26  -2        6.44        6.45      0.15 o
   3  26  -2        5.53        5.10      0.16 o
   2  26  -2        8.42        8.90      0.21 o
   1  26  -2       66.64       65.58      0.39 o
   0  26  -2       10.27       10.75      0.15 o
  -1  26  -2        4.24        4.43      0.14 o
  -2  26  -2        4.33        3.95      0.13 o
  -3  26  -2       13.43       13.61      0.16 o
  -4  26  -2       14.20       14.64      0.17 o
  -5  26  -2        3.43        3.46      0.14 o
  -6  26  -2        5.66        5.92      0.14 o
  -7  26  -2       62.15       63.19      0.57 o
  -8  26  -2       42.77       42.99      0.30 o
  -9  26  -2        0.43        0.70      0.15 o
  10  27  -2        0.79        0.89      0.15 o
   9  27  -2        2.14        2.62      0.14 o
   8  27  -2       17.47       17.91      0.30 o
   7  27  -2       23.25       23.18      0.30 o
   6  27  -2        1.75        1.47      0.14 o
   5  27  -2       14.58       15.03      0.17 o
   4  27  -2        2.42        2.63      0.13 o
   3  27  -2        6.85        7.04      0.17 o
   2  27  -2        4.79        4.90      0.18 o
   1  27  -2       61.50       63.25      0.43 o
   0  27  -2       18.51       19.34      0.23 o
  -1  27  -2       13.13       12.79      0.20 o
  -2  27  -2       18.96       19.09      0.19 o
  -4  27  -2        0.75        1.03      0.14 o
  -5  27  -2       22.90       23.67      0.23 o
  -6  27  -2       17.75       17.86      0.18 o
  -7  27  -2        5.60        5.41      0.15 o
  -8  27  -2       33.38       32.93      0.37 o
   7  28  -2       60.00       58.28      0.54 o
   6  28  -2        0.68        0.78      0.14 o
   5  28  -2       33.52       34.06      0.32 o
   4  28  -2      109.03      110.13      0.80 o
   3  28  -2       23.56       24.53      0.24 o
   2  28  -2       32.10       31.17      0.33 o
   1  28  -2       16.13       16.12      0.19 o
   0  28  -2        0.65        0.82      0.14 o
  -1  28  -2       66.99       67.99      0.60 o
  -3  28  -2       52.34       50.97      0.38 o
  -4  28  -2       18.62       19.42      0.19 o
  -5  28  -2       10.95       10.91      0.17 o
  -6  28  -2        1.78        2.03      0.15 o
   3  29  -2        1.31        1.27      0.16 o
   1  29  -2        0.72        0.84      0.15 o
   0  29  -2        1.77        1.73      0.15 o
  -1  29  -2        9.47        9.91      0.16 o
  -2  29  -2       44.69       45.12      0.47 o
  25   1  -3        6.27        5.26      0.43 o
  24   1  -3       39.11       36.83      1.73 o
  23   1  -3        2.28        2.07      0.25 o
  22   1  -3       46.57       42.95      0.77 o
  21   1  -3        5.16        4.73      0.13 o
  19   1  -3       34.20       34.16      0.57 o
  18   1  -3      101.63      104.33      1.87 o
  17   1  -3      123.17      124.16      2.01 o
  16   1  -3       13.46       13.53      0.25 o
  15   1  -3        3.11        3.25      0.14 o
  14   1  -3       87.13       87.40      0.80 o
  13   1  -3       46.72       49.05      0.46 o
  12   1  -3      218.72      229.16      1.47 o
  11   1  -3      142.16      147.32      0.90 o
  10   1  -3      325.19      339.62      2.25 o
   9   1  -3      179.70      178.26      1.67 o
   8   1  -3      175.15      178.02      1.14 o
   7   1  -3       29.27       29.77      0.13 o
   6   1  -3        0.05        0.40      0.04 o
   5   1  -3     3246.49     3391.66     27.69 o
   4   1  -3      948.92      979.88      6.56 o
   3   1  -3     1199.03     1228.64      5.58 o
   2   1  -3      501.39      528.58      3.41 o
   1   1  -3      500.69      502.34      4.15 o
   0   1  -3      857.55      883.44      4.34 o
  -1   1  -3     1700.87     1733.11      8.77 o
  -2   1  -3      321.25      318.53      1.71 o
  -3   1  -3     2713.08     2757.04     14.58 o
  -4   1  -3       21.93       23.47      0.11 o
  -5   1  -3       39.31       41.89      0.29 o
  -6   1  -3      149.87      157.63      1.36 o
  -7   1  -3       67.86       69.72      0.57 o
  -8   1  -3      343.84      339.22      1.61 o
  -9   1  -3      199.95      195.90      0.88 o
 -10   1  -3      168.84      167.46      1.10 o
 -11   1  -3       15.62       15.36      0.16 o
 -12   1  -3       50.02       51.47      0.55 o
 -13   1  -3        0.29        0.41      0.06 o
 -14   1  -3       13.85       14.86      0.23 o
 -15   1  -3      104.98      115.55      1.12 o
 -16   1  -3       82.10       89.15      0.76 o
 -17   1  -3       15.39       15.13      0.23 o
 -19   1  -3       12.37       13.61      0.28 o
 -20   1  -3       42.95       43.25      0.90 o
 -21   1  -3        6.69        7.36      0.20 o
 -22   1  -3       20.96       22.65      0.60 o
 -23   1  -3        2.67        2.85      0.24 o
  25   2  -3        1.89        1.65      0.23 o
  24   2  -3       19.21       19.02      1.08 o
  23   2  -3       44.80       42.75      1.57 o
  22   2  -3       19.46       19.17      0.74 o
  20   2  -3        0.46        0.40      0.09 o
  19   2  -3       16.37       15.85      0.28 o
  18   2  -3       10.05       10.33      0.26 o
  17   2  -3      112.83      117.35      1.89 o
  16   2  -3        8.73        8.84      0.10 o
  15   2  -3       60.37       63.44      0.53 o
  14   2  -3      192.92      199.08      1.86 o
  13   2  -3       58.62       60.79      0.59 o
  12   2  -3       26.28       25.62      0.49 o
  11   2  -3      137.11      136.95      1.07 o
  10   2  -3       34.90       34.64      0.36 o
   9   2  -3        3.44        3.51      0.05 o
   8   2  -3       63.78       62.47      0.32 o
   7   2  -3       32.25       31.14      0.19 o
   6   2  -3      567.19      563.98      3.88 o
   5   2  -3      392.72      393.76      2.58 o
   4   2  -3       76.79       77.28      0.58 o
   3   2  -3       23.01       22.47      0.24 o
   2   2  -3      344.97      350.60      2.37 o
   1   2  -3        8.10        9.19      0.23 o
   0   2  -3      847.34      851.15      4.08 o
  -1   2  -3      128.95      126.42      0.69 o
  -2   2  -3       36.68       35.86      0.17 o
  -3   2  -3      507.16      514.07      2.94 o
  -4   2  -3      678.31      667.78      2.88 o
  -5   2  -3       66.51       66.16      0.23 o
  -6   2  -3       89.65       86.32      0.38 o
  -7   2  -3       22.15       21.38      0.11 o
  -8   2  -3       21.17       20.00      0.14 o
  -9   2  -3      209.31      208.05      1.20 o
 -10   2  -3      114.83      116.55      0.88 o
 -11   2  -3       93.18       95.67      0.88 o
 -12   2  -3      128.62      128.29      1.30 o
 -13   2  -3        5.77        5.96      0.10 o
 -14   2  -3       40.86       40.76      0.48 o
 -15   2  -3      109.04      113.98      2.11 o
 -16   2  -3       44.81       45.25      0.50 o
 -17   2  -3       14.61       14.55      0.28 o
 -18   2  -3       27.93       27.51      0.50 o
 -19   2  -3        2.12        2.16      0.10 o
 -20   2  -3        7.16        7.10      0.13 o
 -21   2  -3       23.20       23.14      0.61 o
 -22   2  -3        8.27        8.42      0.30 o
 -23   2  -3        9.92        9.93      0.41 o
  25   3  -3       58.93       47.41      0.68 o
  24   3  -3        1.42        1.17      0.24 o
  23   3  -3        3.33        2.85      0.17 o
  22   3  -3       14.57       14.82      0.26 o
  20   3  -3       27.57       24.16      0.56 o
  19   3  -3       11.14       10.34      0.36 o
  18   3  -3       36.32       35.56      0.88 o
  17   3  -3       41.29       40.30      0.26 o
  16   3  -3        6.46        6.14      0.07 o
  15   3  -3      139.42      139.78      1.57 o
  14   3  -3      318.23      319.04      3.82 o
  13   3  -3       26.58       25.62      0.61 o
  12   3  -3      112.99      117.38      0.88 o
  11   3  -3      158.10      160.87      1.40 o
  10   3  -3      232.61      233.92      2.26 o
   9   3  -3      129.11      128.71      0.92 o
   8   3  -3      657.27      653.33      4.67 o
   7   3  -3      212.93      208.24      1.71 o
   6   3  -3      195.20      197.32      1.53 o
   5   3  -3      167.80      161.61      1.10 o
   4   3  -3      620.89      632.57      4.90 o
   3   3  -3      207.52      196.36      0.81 o
   2   3  -3        0.30        0.69      0.15 o
   1   3  -3       97.02       88.85      0.69 o
   0   3  -3      348.35      346.52      1.70 o
  -1   3  -3      362.27      363.19      1.47 o
  -2   3  -3     1821.82     1854.68      8.90 o
  -3   3  -3        6.02        5.64      0.08 o
  -4   3  -3       15.46       15.81      0.15 o
  -5   3  -3       54.13       57.16      0.38 o
  -6   3  -3      401.47      383.56      1.63 o
  -7   3  -3        7.00        6.12      0.16 o
  -8   3  -3      259.56      263.24      1.87 o
  -9   3  -3       49.99       49.61      0.49 o
 -10   3  -3      103.98      105.40      1.09 o
 -12   3  -3      277.98      288.44      3.01 o
 -13   3  -3      120.86      121.36      1.14 o
 -14   3  -3       16.37       16.43      0.17 o
 -15   3  -3       69.43       70.96      0.72 o
 -16   3  -3       16.33       16.67      0.29 o
 -17   3  -3        6.63        6.14      0.10 o
 -18   3  -3       26.57       24.38      0.38 o
 -19   3  -3        5.55        5.03      0.15 o
 -20   3  -3        8.01        8.62      0.24 o
 -21   3  -3        1.59        1.86      0.14 o
 -22   3  -3        7.38        8.25      0.38 o
 -23   3  -3       83.18       74.20      0.89 o
  25   4  -3       12.51        9.61      0.61 o
  24   4  -3       87.07       86.19      0.84 o
  23   4  -3      146.22      153.83      2.06 o
  22   4  -3        4.99        4.53      0.23 o
  21   4  -3        0.98        0.90      0.17 o
  20   4  -3       31.87       28.56      0.63 o
  19   4  -3        6.43        6.23      0.23 o
  18   4  -3       31.62       32.70      0.80 o
  17   4  -3       29.20       29.97      0.53 o
  15   4  -3        1.04        1.04      0.06 o
  14   4  -3       10.50       10.58      0.10 o
  13   4  -3       23.50       23.17      0.32 o
  11   4  -3       40.41       40.55      0.40 o
  10   4  -3      100.19       98.00      0.82 o
   9   4  -3      663.47      679.16      5.07 o
   8   4  -3      559.00      567.27      3.88 o
   7   4  -3        6.89        6.46      0.13 o
   6   4  -3      222.71      215.22      1.68 o
   5   4  -3        2.15        2.27      0.07 o
   4   4  -3     1734.84     1788.64     10.90 o
   3   4  -3      294.22      293.63      1.83 o
   2   4  -3      446.31      450.19      2.23 o
   0   4  -3      447.39      450.46      2.18 o
  -1   4  -3     1062.83     1073.42      3.08 o
  -2   4  -3      897.31      904.41      4.78 o
  -3   4  -3        7.75        7.43      0.09 o
  -4   4  -3      413.18      415.15      2.07 o
  -5   4  -3       13.01       13.56      0.08 o
  -6   4  -3      553.01      564.12      3.30 o
  -7   4  -3      910.31      924.93      5.16 o
  -8   4  -3       96.12       94.16      0.66 o
  -9   4  -3      314.45      314.20      2.03 o
 -10   4  -3       30.29       30.54      0.23 o
 -11   4  -3        1.68        1.78      0.08 o
 -12   4  -3        4.99        4.58      0.08 o
 -13   4  -3       13.53       14.11      0.13 o
 -14   4  -3       70.52       70.39      0.65 o
 -15   4  -3       22.63       22.95      0.26 o
 -16   4  -3        3.48        3.63      0.10 o
 -17   4  -3        3.23        3.20      0.10 o
 -18   4  -3       89.82       93.44      1.52 o
 -19   4  -3        1.58        1.97      0.17 o
 -20   4  -3        4.12        4.21      0.13 o
 -21   4  -3      103.34       95.44      1.28 o
 -22   4  -3       33.32       32.40      0.71 o
 -23   4  -3       35.41       32.56      0.55 o
  25   5  -3       11.27       11.40      2.13 o
  24   5  -3       11.42       10.20      0.37 o
  23   5  -3       94.75       97.96      1.29 o
  21   5  -3       27.81       26.89      0.92 o
  20   5  -3       16.16       15.26      0.51 o
  18   5  -3      548.78      580.06      8.32 o
  17   5  -3       20.49       20.91      0.17 o
  16   5  -3       33.28       32.33      0.45 o
  15   5  -3       62.68       65.72      0.43 o
  14   5  -3      218.71      219.98      1.68 o
  13   5  -3      173.10      181.24      2.59 o
  12   5  -3       37.31       37.79      0.45 o
  11   5  -3      313.64      331.10      2.91 o
  10   5  -3        7.13        7.15      0.16 o
   9   5  -3      978.41     1002.52      7.45 o
   8   5  -3      289.32      291.76      2.26 o
   7   5  -3      465.96      462.77      2.54 o
   6   5  -3      804.57      802.87      4.35 o
   5   5  -3      994.19      999.23      4.71 o
   4   5  -3     1935.26     1989.52     10.33 o
   3   5  -3     1947.00     1959.64     12.83 o
   2   5  -3      579.13      568.55      2.68 o
   1   5  -3     1203.21     1226.21      8.93 o
   0   5  -3        0.23        0.71      0.06 o
  -1   5  -3     1876.03     1909.93     11.10 o
  -2   5  -3      867.77      878.83      4.24 o
  -3   5  -3      337.35      338.36      1.45 o
  -4   5  -3     1304.30     1331.39      6.28 o
  -5   5  -3      130.50      123.81      0.53 o
  -6   5  -3       65.61       67.81      0.54 o
  -7   5  -3      596.21      613.14      3.10 o
  -8   5  -3       15.39       15.15      0.13 o
  -9   5  -3      540.04      551.03      2.25 o
 -10   5  -3       23.35       23.03      0.24 o
 -11   5  -3       25.53       25.87      0.18 o
 -12   5  -3      220.75      222.34      1.21 o
 -13   5  -3       33.99       34.20      0.45 o
 -14   5  -3       33.10       34.44      0.26 o
 -15   5  -3        3.19        3.83      0.08 o
 -16   5  -3      406.21      417.19      3.74 o
 -17   5  -3        3.50        3.54      0.10 o
 -18   5  -3       30.15       32.43      0.50 o
 -19   5  -3        5.89        5.78      0.12 o
 -21   5  -3      108.58      107.24      1.47 o
 -22   5  -3       15.21       16.20      0.35 o
  24   6  -3        7.52        7.32      0.68 o
  23   6  -3       58.68       58.98      1.64 o
  22   6  -3        1.78        1.83      0.21 o
  19   6  -3        6.14        6.74      0.22 o
  18   6  -3       63.69       67.49      1.62 o
  17   6  -3       14.49       15.05      0.31 o
  16   6  -3        0.63        0.57      0.07 o
  15   6  -3       25.81       25.72      0.33 o
  14   6  -3       23.25       22.75      0.28 o
  13   6  -3       27.10       28.22      0.43 o
  12   6  -3       45.88       47.67      0.39 o
  11   6  -3        3.87        3.66      0.07 o
  10   6  -3      307.39      302.63      1.93 o
   9   6  -3      328.60      322.06      2.05 o
   8   6  -3       17.90       16.88      0.19 o
   7   6  -3        8.16        8.01      0.09 o
   6   6  -3        3.16        2.90      0.04 o
   5   6  -3      106.01      102.46      0.68 o
   4   6  -3      258.13      257.30      1.58 o
   3   6  -3       14.63       13.84      0.11 o
   2   6  -3      522.90      517.55      4.45 o
   1   6  -3        1.36        1.19      0.07 o
   0   6  -3      734.88      747.98      4.22 o
  -1   6  -3       55.82       55.70      0.33 o
  -2   6  -3      357.91      359.43      1.54 o
  -3   6  -3        6.88        6.78      0.08 o
  -4   6  -3        8.71        8.44      0.10 o
  -5   6  -3      165.62      163.22      0.97 o
  -6   6  -3      158.66      155.18      0.77 o
  -7   6  -3      556.43      559.48      4.30 o
  -8   6  -3      106.14      106.06      0.83 o
  -9   6  -3       33.98       34.94      0.23 o
 -10   6  -3       16.28       15.77      0.13 o
 -11   6  -3       14.26       14.22      0.14 o
 -12   6  -3       50.08       50.63      0.45 o
 -13   6  -3       55.77       56.64      0.38 o
 -14   6  -3       50.79       52.68      0.68 o
 -15   6  -3       38.64       38.86      0.49 o
 -16   6  -3        2.69        3.07      0.08 o
 -17   6  -3        4.69        4.81      0.09 o
 -18   6  -3       15.53       15.20      0.30 o
 -19   6  -3        8.19        8.26      0.20 o
 -20   6  -3       14.74       15.89      0.40 o
 -21   6  -3       24.27       26.18      0.67 o
 -22   6  -3        0.82        1.00      0.15 o
  24   7  -3       40.57       37.35      1.94 o
  23   7  -3        0.88        0.89      0.24 o
  22   7  -3        2.51        2.41      0.17 o
  21   7  -3        0.68        0.69      0.11 o
  20   7  -3       10.32       10.63      0.32 o
  19   7  -3       64.96       63.61      0.94 o
  18   7  -3        6.25        5.94      0.14 o
  17   7  -3        7.40        7.34      0.13 o
  16   7  -3      182.76      188.58      2.19 o
  15   7  -3        2.04        1.87      0.06 o
  14   7  -3        3.77        4.02      0.08 o
  13   7  -3       26.11       26.78      0.33 o
  12   7  -3       48.38       51.41      0.75 o
  11   7  -3      508.92      514.99      3.58 o
  10   7  -3      230.92      231.64      1.63 o
   9   7  -3       34.87       33.81      0.37 o
   8   7  -3      120.87      117.73      1.15 o
   7   7  -3       98.01       96.82      0.63 o
   6   7  -3       63.39       63.76      0.43 o
   5   7  -3      543.66      546.37      3.57 o
   4   7  -3      219.78      218.91      1.94 o
   3   7  -3      795.65      824.61      6.12 o
   2   7  -3      240.44      245.25      1.90 o
   1   7  -3      292.49      279.03      2.07 o
   0   7  -3       29.71       29.09      0.23 o
  -1   7  -3      774.90      793.97      4.14 o
  -2   7  -3      622.50      628.21      2.54 o
  -3   7  -3      629.42      632.72      2.65 o
  -4   7  -3        2.30        2.57      0.07 o
  -5   7  -3       24.75       25.89      0.14 o
  -6   7  -3      240.12      244.12      1.38 o
  -8   7  -3       88.45       89.69      0.51 o
  -9   7  -3      303.06      297.23      1.81 o
 -10   7  -3       80.99       80.13      0.47 o
 -11   7  -3       58.14       57.90      0.49 o
 -12   7  -3        6.84        7.82      0.18 o
 -13   7  -3       11.44       11.53      0.27 o
 -14   7  -3      177.38      182.15      1.64 o
 -15   7  -3       46.30       47.94      0.47 o
 -16   7  -3        2.42        2.83      0.08 o
 -17   7  -3       18.52       19.16      0.33 o
 -18   7  -3        3.56        3.19      0.12 o
 -19   7  -3        1.24        1.04      0.08 o
 -20   7  -3        6.38        6.77      0.22 o
 -21   7  -3        1.40        1.21      0.15 o
 -22   7  -3       22.14       24.92      0.59 o
  24   8  -3       16.84       16.40      0.67 o
  23   8  -3        4.70        4.58      0.47 o
  22   8  -3       12.43       12.75      0.97 o
  21   8  -3        0.83        0.90      0.13 o
  20   8  -3       18.08       17.96      0.47 o
  19   8  -3       13.86       13.44      0.27 o
  18   8  -3        2.61        2.81      0.12 o
  17   8  -3      115.93      119.78      0.63 o
  16   8  -3        7.11        7.34      0.14 o
  15   8  -3        8.16        8.21      0.11 o
  12   8  -3       74.83       76.15      0.56 o
  10   8  -3        1.44        1.65      0.05 o
   9   8  -3        8.75        9.03      0.11 o
   8   8  -3      225.45      228.11      1.40 o
   7   8  -3       70.00       68.92      0.53 o
   6   8  -3        6.11        5.85      0.06 o
   5   8  -3        2.05        2.05      0.05 o
   4   8  -3        0.27        0.25      0.04 o
   3   8  -3      302.13      300.44      1.85 o
   2   8  -3      105.45      104.22      0.81 o
   1   8  -3      104.24      101.95      0.60 o
   0   8  -3       41.71       38.97      0.22 o
  -1   8  -3       94.06       91.67      0.58 o
  -2   8  -3       12.00       11.70      0.10 o
  -3   8  -3        1.37        1.38      0.06 o
  -4   8  -3       37.41       35.82      0.19 o
  -5   8  -3       57.67       57.24      0.25 o
  -6   8  -3      267.98      267.26      1.21 o
  -7   8  -3       11.47       11.26      0.12 o
  -8   8  -3        2.09        2.28      0.07 o
  -9   8  -3        5.81        6.03      0.08 o
 -10   8  -3       14.48       14.22      0.16 o
 -11   8  -3        8.11        8.04      0.11 o
 -12   8  -3       36.70       35.59      0.35 o
 -13   8  -3        0.19        0.22      0.09 o
 -14   8  -3        1.22        1.15      0.09 o
 -15   8  -3       71.63       73.82      0.67 o
 -17   8  -3       11.24       11.02      0.13 o
 -18   8  -3       11.79       11.33      0.17 o
 -19   8  -3        8.41        7.92      0.15 o
 -20   8  -3       24.85       25.11      0.60 o
 -21   8  -3        8.28        8.22      0.26 o
 -22   8  -3       38.25       35.15      0.75 o
  22   9  -3        2.77        2.72      0.25 o
  21   9  -3        2.54        2.39      0.13 o
  20   9  -3        8.77        8.41      0.29 o
  19   9  -3       20.48       20.80      0.35 o
  18   9  -3        4.48        3.85      0.20 o
  17   9  -3       53.72       56.55      0.54 o
  16   9  -3        0.74        0.72      0.07 o
  15   9  -3        0.36        0.38      0.06 o
  14   9  -3       39.13       40.83      0.36 o
  13   9  -3        2.31        2.37      0.07 o
  11   9  -3       63.11       63.11      0.91 o
  10   9  -3      107.12      107.57      0.79 o
   9   9  -3        1.98        2.20      0.04 o
   8   9  -3      141.84      140.04      1.15 o
   7   9  -3       27.54       27.19      0.18 o
   6   9  -3       56.35       55.51      0.40 o
   5   9  -3       93.19       93.63      0.63 o
   4   9  -3      279.70      280.35      1.90 o
   3   9  -3      152.91      146.85      0.90 o
   2   9  -3        6.07        7.39      0.10 o
   1   9  -3        0.17        0.14      0.06 o
   0   9  -3       12.49       13.47      0.10 o
  -1   9  -3      145.53      149.26      1.27 o
  -2   9  -3      177.24      174.82      1.01 o
  -3   9  -3      114.19      115.33      0.55 o
  -4   9  -3      114.54      112.15      0.85 o
  -5   9  -3       24.20       22.16      0.22 o
  -6   9  -3      193.95      191.87      1.03 o
  -7   9  -3        2.22        1.96      0.07 o
  -8   9  -3      212.67      212.51      1.20 o
  -9   9  -3      100.09      100.14      0.73 o
 -10   9  -3        3.89        3.99      0.11 o
 -12   9  -3       14.72       15.37      0.20 o
 -13   9  -3       24.26       24.43      0.25 o
 -14   9  -3        0.30        0.27      0.09 o
 -15   9  -3       22.66       23.97      0.28 o
 -16   9  -3        0.20        0.20      0.08 o
 -17   9  -3       63.34       59.68      0.56 o
 -18   9  -3        1.41        1.78      0.08 o
 -20   9  -3        0.75        0.91      0.14 o
 -21   9  -3        4.61        5.14      0.16 o
 -22   9  -3        8.58        8.91      0.40 o
  23  10  -3        5.26        4.94      0.28 o
  22  10  -3        5.02        4.94      0.34 o
  21  10  -3       52.82       48.64      1.87 o
  20  10  -3        0.36        0.30      0.09 o
  19  10  -3        2.01        1.83      0.12 o
  18  10  -3        0.28        0.27      0.07 o
  17  10  -3       58.44       61.94      0.87 o
  16  10  -3       33.01       34.39      0.50 o
  15  10  -3       52.56       54.09      0.56 o
  14  10  -3       25.16       24.72      0.30 o
  13  10  -3        8.43        8.60      0.13 o
  12  10  -3      106.37      107.23      0.89 o
  11  10  -3        1.06        1.21      0.06 o
  10  10  -3        1.68        1.57      0.05 o
   9  10  -3       95.26       96.65      0.76 o
   8  10  -3      152.04      152.76      1.03 o
   7  10  -3      102.69       95.98      0.73 o
   6  10  -3        2.73        2.92      0.07 o
   5  10  -3       70.81       70.26      0.38 o
   4  10  -3       33.65       32.09      0.38 o
   3  10  -3      174.34      171.14      1.07 o
   2  10  -3      236.22      230.75      1.68 o
   1  10  -3        1.04        0.96      0.06 o
   0  10  -3      297.30      284.28      1.94 o
  -1  10  -3      222.11      217.55      1.38 o
  -2  10  -3       92.45       91.60      0.56 o
  -3  10  -3       10.15        9.93      0.09 o
  -4  10  -3       14.61       15.35      0.12 o
  -5  10  -3       64.30       63.65      0.55 o
  -6  10  -3       41.63       42.32      0.25 o
  -7  10  -3      102.54      104.77      0.64 o
  -8  10  -3       43.77       42.95      0.25 o
  -9  10  -3       28.69       28.52      0.30 o
 -10  10  -3      133.28      134.11      1.01 o
 -11  10  -3        1.72        2.07      0.08 o
 -12  10  -3       13.09       13.07      0.13 o
 -13  10  -3       41.65       41.65      0.45 o
 -14  10  -3       47.86       48.20      0.40 o
 -15  10  -3       94.80       95.19      1.18 o
 -16  10  -3        0.68        0.75      0.09 o
 -17  10  -3        8.35        8.55      0.17 o
 -18  10  -3        0.39        0.32      0.09 o
 -19  10  -3       33.57       32.18      0.28 o
 -20  10  -3        5.08        5.38      0.17 o
 -21  10  -3        4.50        4.03      0.29 o
  23  11  -3       41.60       38.61      2.07 o
  22  11  -3        7.05        6.48      0.28 o
  21  11  -3        7.59        8.07      0.39 o
  20  11  -3       37.07       39.27      0.72 o
  19  11  -3        4.57        4.13      0.31 o
  18  11  -3      207.99      210.64      3.02 o
  17  11  -3      130.85      132.90      1.94 o
  16  11  -3       20.68       21.78      0.36 o
  15  11  -3       33.87       33.95      0.44 o
  14  11  -3       84.22       88.13      1.25 o
  13  11  -3        1.38        1.67      0.06 o
  12  11  -3      575.16      606.23      4.80 o
  11  11  -3        0.82        1.06      0.05 o
  10  11  -3       80.67       83.94      0.82 o
   9  11  -3      459.98      468.17      3.67 o
   8  11  -3       13.97       14.15      0.11 o
   7  11  -3       99.05       96.27      0.71 o
   6  11  -3        9.41       10.04      0.13 o
   5  11  -3      426.28      434.41      3.31 o
   4  11  -3      524.75      530.07      4.60 o
   3  11  -3      736.96      746.83      4.42 o
   2  11  -3       25.19       25.44      0.23 o
   1  11  -3        0.18        0.17      0.08 o
   0  11  -3       54.55       54.34      0.47 o
  -1  11  -3      779.45      790.14      4.52 o
  -2  11  -3      348.35      340.75      1.38 o
  -3  11  -3      392.38      393.88      1.64 o
  -4  11  -3        9.05        9.64      0.12 o
  -5  11  -3      143.41      145.20      0.83 o
  -6  11  -3       22.00       23.46      0.28 o
  -7  11  -3      230.60      233.28      1.78 o
  -8  11  -3       62.57       63.35      0.47 o
  -9  11  -3        0.86        1.03      0.08 o
 -10  11  -3      573.20      579.52      2.88 o
 -12  11  -3       24.57       25.26      0.27 o
 -13  11  -3       15.25       15.49      0.17 o
 -14  11  -3       19.72       19.51      0.37 o
 -15  11  -3      125.07      126.02      0.93 o
 -16  11  -3      206.61      203.66      1.51 o
 -17  11  -3       22.55       22.29      0.31 o
 -18  11  -3       23.48       19.95      0.29 o
 -19  11  -3        6.16        6.87      0.22 o
 -20  11  -3        6.45        5.61      0.17 o
 -21  11  -3       35.45       30.25      0.50 o
  23  12  -3       14.13       13.88      0.35 o
  22  12  -3        0.87        0.95      0.19 o
  21  12  -3       17.78       20.46      0.46 o
  20  12  -3       11.99       12.56      0.27 o
  19  12  -3        0.26        0.39      0.08 o
  18  12  -3        4.47        3.84      0.10 o
  17  12  -3       13.68       13.74      0.35 o
  16  12  -3       32.77       34.42      0.66 o
  15  12  -3       18.37       18.90      0.20 o
  14  12  -3        0.12        0.21      0.10 o
  13  12  -3        2.12        2.32      0.05 o
  12  12  -3        1.07        0.98      0.06 o
  11  12  -3        7.23        7.32      0.11 o
  10  12  -3       43.49       43.04      0.45 o
   9  12  -3       84.91       86.76      0.69 o
   8  12  -3       29.63       30.09      0.31 o
   7  12  -3       19.48       18.96      0.16 o
   6  12  -3       38.29       37.63      0.39 o
   5  12  -3        1.50        1.52      0.06 o
   4  12  -3       25.75       26.01      0.18 o
   3  12  -3       51.52       49.99      0.32 o
   2  12  -3      293.18      289.21      1.81 o
   1  12  -3        7.18        7.51      0.12 o
   0  12  -3      529.74      527.32      2.44 o
  -1  12  -3       64.34       63.77      0.54 o
  -2  12  -3        0.17        0.36      0.10 o
  -3  12  -3       14.15       13.68      0.13 o
  -4  12  -3       23.02       22.64      0.14 o
  -5  12  -3      126.27      123.56      0.64 o
  -6  12  -3       93.98       94.87      0.43 o
  -7  12  -3      103.65      102.33      0.77 o
  -8  12  -3       32.12       33.10      0.34 o
  -9  12  -3        4.77        5.07      0.10 o
 -11  12  -3        0.65        0.59      0.08 o
 -12  12  -3        2.86        2.94      0.09 o
 -14  12  -3       64.04       64.66      0.53 o
 -15  12  -3        1.69        2.15      0.10 o
 -16  12  -3        7.26        7.12      0.18 o
 -19  12  -3       37.07       35.03      0.34 o
 -20  12  -3        1.15        1.27      0.15 o
 -21  12  -3        3.40        2.92      0.26 o
  22  13  -3       14.28       13.49      0.38 o
  21  13  -3        4.56        4.73      0.21 o
  20  13  -3       14.74       14.96      0.34 o
  19  13  -3       40.63       41.03      0.52 o
  18  13  -3        5.50        5.40      0.13 o
  17  13  -3       29.21       28.55      0.41 o
  16  13  -3       43.84       42.91      0.60 o
  15  13  -3       20.02       20.51      0.33 o
  14  13  -3       11.95       11.93      0.21 o
  13  13  -3        0.68        0.89      0.06 o
  12  13  -3       38.23       39.71      0.36 o
  11  13  -3       86.32       89.18      1.01 o
  10  13  -3      232.90      240.43      2.28 o
   9  13  -3       27.17       28.01      0.28 o
   8  13  -3        2.76        2.92      0.12 o
   7  13  -3      133.03      130.48      1.08 o
   6  13  -3        0.34        0.39      0.09 o
   5  13  -3      173.67      170.78      0.70 o
   4  13  -3       86.98       88.78      0.53 o
   3  13  -3       27.07       27.69      0.31 o
   2  13  -3      173.97      176.15      1.14 o
   1  13  -3       21.27       19.76      0.12 o
   0  13  -3       34.29       34.91      0.26 o
  -1  13  -3       13.95       13.57      0.11 o
  -2  13  -3      149.23      150.47      0.74 o
  -3  13  -3      276.31      276.55      1.50 o
  -4  13  -3        0.52        0.70      0.12 o
  -5  13  -3       69.13       68.97      0.55 o
  -7  13  -3       13.82       13.50      0.14 o
  -8  13  -3      177.09      179.22      1.14 o
  -9  13  -3       49.46       49.39      0.47 o
 -10  13  -3       53.36       53.27      0.47 o
 -11  13  -3       13.02       12.91      0.13 o
 -12  13  -3       17.49       17.43      0.24 o
 -13  13  -3        6.48        6.78      0.12 o
 -14  13  -3       32.04       33.30      0.34 o
 -15  13  -3       38.40       38.28      0.40 o
 -16  13  -3        2.02        1.90      0.10 o
 -17  13  -3       26.10       26.05      0.31 o
 -18  13  -3       16.64       14.87      0.29 o
 -19  13  -3        2.64        3.00      0.16 o
 -20  13  -3        9.34        8.33      0.32 o
  22  14  -3        0.87        1.35      0.23 o
  21  14  -3       22.19       22.95      0.52 o
  20  14  -3       15.25       15.54      0.32 o
  19  14  -3       13.33       14.30      0.38 o
  18  14  -3        9.75       11.57      0.18 o
  17  14  -3       17.80       17.64      0.35 o
  16  14  -3       24.82       23.87      0.51 o
  15  14  -3       15.53       14.92      0.16 o
  14  14  -3        8.83        9.10      0.13 o
  13  14  -3       36.57       37.32      0.46 o
  12  14  -3       70.68       73.58      0.73 o
  11  14  -3        1.41        1.76      0.07 o
  10  14  -3       14.02       14.32      0.19 o
   9  14  -3      122.43      121.37      0.91 o
   8  14  -3       35.37       35.91      0.40 o
   7  14  -3        1.23        1.38      0.07 o
   6  14  -3        6.84        6.91      0.12 o
   5  14  -3       80.97       78.98      0.37 o
   4  14  -3      338.65      340.97      2.23 o
   3  14  -3       33.39       33.53      0.23 o
   1  14  -3       15.71       16.49      0.14 o
   0  14  -3       41.80       42.77      0.29 o
  -1  14  -3      113.46      111.73      0.67 o
  -2  14  -3      167.24      165.63      1.10 o
  -3  14  -3       40.97       41.88      0.40 o
  -4  14  -3        3.15        3.10      0.10 o
  -5  14  -3       13.82       13.21      0.13 o
  -6  14  -3        9.45        9.23      0.12 o
  -7  14  -3      237.20      242.81      1.00 o
  -8  14  -3        3.30        3.13      0.11 o
  -9  14  -3       59.91       58.95      0.74 o
 -10  14  -3       29.46       29.53      0.24 o
 -11  14  -3        8.25        8.87      0.12 o
 -12  14  -3       78.98       79.16      0.67 o
 -13  14  -3        1.52        1.68      0.10 o
 -14  14  -3        2.22        2.46      0.11 o
 -15  14  -3       14.43       14.82      0.32 o
 -16  14  -3        8.04        7.93      0.13 o
 -17  14  -3       10.29       10.38      0.18 o
 -18  14  -3       14.97       14.87      0.26 o
 -19  14  -3       28.43       26.53      0.51 o
 -20  14  -3       19.61       17.90      0.28 o
  21  15  -3       32.73       34.37      0.99 o
  20  15  -3       50.99       58.66      0.84 o
  19  15  -3       13.94       15.49      0.26 o
  18  15  -3        9.34       10.60      0.29 o
  17  15  -3        0.66        0.70      0.06 o
  16  15  -3       34.54       37.54      0.77 o
  15  15  -3       45.82       46.30      0.60 o
  14  15  -3        1.03        1.17      0.06 o
  13  15  -3       57.74       59.56      0.79 o
  12  15  -3       94.48       94.84      0.92 o
  11  15  -3      131.45      134.97      1.35 o
   9  15  -3        2.25        2.01      0.08 o
   8  15  -3       12.37       12.08      0.15 o
   7  15  -3      251.45      252.97      2.23 o
   6  15  -3       85.08       87.77      0.78 o
   5  15  -3       20.74       19.84      0.16 o
   4  15  -3       44.58       44.57      0.19 o
   3  15  -3        0.73        1.11      0.09 o
   2  15  -3        8.34        8.08      0.10 o
   1  15  -3       11.34       12.19      0.22 o
   0  15  -3        0.16        0.32      0.09 o
  -1  15  -3        8.56        8.91      0.15 o
  -2  15  -3       12.99       12.24      0.13 o
  -3  15  -3       16.75       16.17      0.15 o
  -4  15  -3      243.90      253.04      2.07 o
  -5  15  -3      164.38      165.56      0.77 o
  -6  15  -3        2.91        3.10      0.11 o
  -8  15  -3        3.05        3.19      0.10 o
  -9  15  -3      237.92      246.74      2.24 o
 -10  15  -3       92.07       94.20      0.58 o
 -11  15  -3       20.08       20.77      0.25 o
 -12  15  -3        6.58        6.61      0.12 o
 -13  15  -3       18.75       19.43      0.32 o
 -14  15  -3       20.84       21.53      0.31 o
 -15  15  -3        0.98        1.04      0.10 o
 -16  15  -3       12.02       12.68      0.16 o
 -17  15  -3       72.76       70.17      0.85 o
 -18  15  -3       35.47       35.51      0.52 o
 -19  15  -3        8.48        7.80      0.24 o
  21  16  -3       66.55       72.96      1.26 o
  17  16  -3       21.28       22.31      0.42 o
  16  16  -3       27.17       25.49      0.48 o
  15  16  -3       12.51       12.12      0.23 o
  13  16  -3       18.54       17.71      0.28 o
  12  16  -3      124.29      130.00      1.49 o
  11  16  -3       31.70       31.67      0.37 o
  10  16  -3        1.03        1.26      0.08 o
   9  16  -3       29.23       29.02      0.29 o
   8  16  -3       76.50       76.10      0.66 o
   7  16  -3       73.55       74.30      0.77 o
   6  16  -3       20.34       20.75      0.24 o
   5  16  -3       35.15       36.58      0.29 o
   4  16  -3       66.53       65.68      0.53 o
   3  16  -3      103.84      104.88      0.65 o
   2  16  -3       32.82       33.19      0.22 o
   1  16  -3        1.25        1.06      0.09 o
   0  16  -3       36.88       36.74      0.31 o
  -1  16  -3      166.55      168.73      0.91 o
  -2  16  -3      132.67      134.72      0.85 o
  -3  16  -3       26.44       26.38      0.18 o
  -5  16  -3        7.75        8.21      0.14 o
  -6  16  -3        8.11        7.89      0.15 o
  -7  16  -3       11.70       11.89      0.21 o
  -8  16  -3       42.70       41.19      0.42 o
  -9  16  -3        2.25        2.36      0.11 o
 -10  16  -3      104.14      105.89      0.58 o
 -11  16  -3       24.51       25.07      0.30 o
 -12  16  -3        0.56        0.88      0.12 o
 -13  16  -3       26.84       27.32      0.32 o
 -14  16  -3       15.97       15.42      0.18 o
 -15  16  -3       50.30       50.37      0.51 o
 -16  16  -3       18.75       17.56      0.35 o
 -17  16  -3        2.28        2.50      0.12 o
 -18  16  -3        6.95        6.78      0.19 o
 -19  16  -3       37.97       36.66      0.89 o
  20  17  -3       41.32       47.71      1.09 o
  19  17  -3        1.21        1.68      0.18 o
  18  17  -3      124.39      129.73      2.06 o
  17  17  -3        8.26        8.11      0.23 o
  16  17  -3       11.81       11.19      0.24 o
  15  17  -3       30.46       27.63      0.41 o
  14  17  -3       23.09       22.05      0.31 o
  12  17  -3      176.56      185.07      1.11 o
  11  17  -3       57.18       58.48      0.57 o
  10  17  -3       18.48       18.25      0.17 o
   9  17  -3      100.90      102.80      1.01 o
   8  17  -3       58.25       58.42      0.51 o
   7  17  -3       48.37       49.62      0.59 o
   6  17  -3       28.30       28.06      0.22 o
   5  17  -3       44.65       43.82      0.32 o
   4  17  -3      124.19      123.56      0.67 o
   3  17  -3      589.49      594.48      4.00 o
   2  17  -3        3.57        4.06      0.10 o
   1  17  -3        7.47        7.40      0.11 o
   0  17  -3        2.40        2.28      0.10 o
  -1  17  -3      426.02      422.20      1.68 o
  -2  17  -3      201.44      199.83      0.84 o
  -3  17  -3       56.35       56.56      0.24 o
  -4  17  -3       10.19       10.46      0.13 o
  -5  17  -3       57.44       58.30      0.30 o
  -6  17  -3       83.65       83.23      0.60 o
  -7  17  -3       77.04       75.66      0.60 o
  -8  17  -3        1.41        1.54      0.11 o
  -9  17  -3       25.52       25.54      0.33 o
 -10  17  -3      291.78      298.49      2.87 o
 -11  17  -3       10.78       10.52      0.16 o
 -12  17  -3        2.55        2.75      0.18 o
 -13  17  -3        0.58        0.60      0.13 o
 -14  17  -3       10.23       10.60      0.23 o
 -15  17  -3       32.15       32.04      0.26 o
 -16  17  -3      107.03      105.90      1.37 o
 -17  17  -3       15.88       15.05      0.19 o
 -18  17  -3       20.81       19.25      0.42 o
  20  18  -3        1.55        1.79      0.20 o
  19  18  -3       16.84       19.11      0.51 o
  18  18  -3        0.26        0.48      0.18 o
  17  18  -3       92.54       87.42      1.74 o
  16  18  -3       18.97       17.27      0.36 o
  15  18  -3       20.02       18.33      0.29 o
  14  18  -3        6.30        6.10      0.17 o
  13  18  -3        1.51        1.44      0.10 o
  12  18  -3       52.97       54.10      0.55 o
  11  18  -3        0.24        0.37      0.09 o
  10  18  -3        0.74        0.88      0.08 o
   9  18  -3       45.02       45.26      0.34 o
   8  18  -3      119.33      120.41      0.91 o
   6  18  -3       44.25       44.90      0.40 o
   5  18  -3        1.95        1.95      0.09 o
   4  18  -3       24.08       24.55      0.28 o
   3  18  -3        3.47        3.41      0.10 o
   2  18  -3       18.60       18.06      0.16 o
   1  18  -3       37.02       37.03      0.30 o
   0  18  -3       68.94       70.57      0.46 o
  -1  18  -3       12.54       12.20      0.13 o
  -2  18  -3        0.02        0.28      0.10 o
  -4  18  -3        2.50        2.63      0.11 o
  -5  18  -3        0.88        1.00      0.10 o
  -6  18  -3      144.71      144.40      0.83 o
  -7  18  -3        9.66        9.53      0.14 o
  -8  18  -3        8.65        9.40      0.17 o
  -9  18  -3        3.79        3.82      0.13 o
 -10  18  -3        5.16        5.30      0.13 o
 -11  18  -3        9.24        8.99      0.17 o
 -12  18  -3        8.61        8.18      0.14 o
 -13  18  -3        1.81        1.94      0.15 o
 -14  18  -3       15.07       15.66      0.22 o
 -15  18  -3       44.43       44.21      0.49 o
 -16  18  -3        0.99        0.82      0.14 o
 -17  18  -3       14.86       13.70      0.25 o
  19  19  -3        7.47        6.75      0.23 o
  18  19  -3        0.80        0.42      0.17 o
  17  19  -3        9.49        8.81      0.23 o
  16  19  -3       20.16       16.66      0.42 o
  15  19  -3        1.09        0.89      0.13 o
  14  19  -3        2.43        2.36      0.11 o
  13  19  -3        7.53        8.12      0.12 o
  12  19  -3        0.32        0.37      0.09 o
  11  19  -3       20.45       20.35      0.26 o
  10  19  -3       62.23       59.02      0.48 o
   9  19  -3       10.67       10.80      0.13 o
   8  19  -3       32.11       32.60      0.43 o
   6  19  -3       44.79       44.27      0.34 o
   5  19  -3        1.17        1.15      0.10 o
   4  19  -3      120.84      120.61      0.98 o
   3  19  -3       13.61       13.47      0.14 o
   2  19  -3        1.00        0.77      0.11 o
   1  19  -3      142.15      140.76      0.77 o
   0  19  -3        2.45        2.40      0.10 o
  -1  19  -3       41.02       41.29      0.20 o
  -2  19  -3       85.37       82.89      0.51 o
  -3  19  -3        7.96        8.08      0.15 o
  -4  19  -3      114.63      114.34      0.96 o
  -5  19  -3        2.36        2.79      0.12 o
  -6  19  -3       84.22       84.62      0.65 o
  -7  19  -3        0.75        0.64      0.12 o
  -8  19  -3       87.60       86.98      0.55 o
  -9  19  -3       35.97       36.77      0.39 o
 -10  19  -3        0.69        0.59      0.12 o
 -11  19  -3        4.66        5.07      0.13 o
 -13  19  -3        6.40        6.70      0.14 o
 -14  19  -3        5.34        5.24      0.14 o
 -16  19  -3        3.81        3.89      0.14 o
 -17  19  -3       38.88       34.99      0.69 o
  18  20  -3       45.55       43.20      0.79 o
  17  20  -3       44.84       39.93      0.78 o
  15  20  -3       58.06       57.10      0.72 o
  14  20  -3       40.59       40.20      0.53 o
  13  20  -3        8.94        8.76      0.12 o
  12  20  -3        9.00        9.24      0.20 o
  11  20  -3       11.45       11.30      0.14 o
  10  20  -3      130.10      128.48      0.98 o
   9  20  -3        4.81        4.71      0.11 o
   8  20  -3       11.46       11.54      0.13 o
   7  20  -3        4.26        4.60      0.11 o
   6  20  -3        2.00        1.91      0.10 o
   5  20  -3       18.30       18.53      0.24 o
   4  20  -3        0.59        0.58      0.12 o
   3  20  -3        6.37        6.50      0.12 o
   2  20  -3        4.73        5.23      0.11 o
   1  20  -3        1.01        1.39      0.11 o
  -1  20  -3       23.07       23.10      0.16 o
  -2  20  -3       11.09       11.39      0.21 o
  -3  20  -3        0.50        0.49      0.11 o
  -4  20  -3        3.72        4.04      0.12 o
  -5  20  -3        2.02        1.98      0.11 o
  -6  20  -3       11.55       11.49      0.15 o
  -7  20  -3        1.77        1.82      0.12 o
  -8  20  -3       48.46       48.29      0.53 o
  -9  20  -3       23.07       23.11      0.25 o
 -10  20  -3       15.41       15.90      0.26 o
 -11  20  -3       20.90       21.01      0.28 o
 -12  20  -3       17.01       17.81      0.17 o
 -13  20  -3       70.64       71.23      0.59 o
 -14  20  -3        3.97        4.40      0.21 o
 -15  20  -3       60.07       57.40      0.45 o
 -16  20  -3       15.51       14.50      0.22 o
  17  21  -3       28.59       26.26      0.60 o
  16  21  -3        0.08        0.40      0.17 o
  15  21  -3        0.22        0.37      0.13 o
  13  21  -3        1.28        1.57      0.15 o
  12  21  -3        2.70        2.88      0.11 o
  11  21  -3       10.97        9.74      0.26 o
  10  21  -3        3.38        3.42      0.11 o
   9  21  -3        1.72        1.90      0.10 o
   8  21  -3        8.80        9.05      0.13 o
   7  21  -3        2.46        2.42      0.11 o
   6  21  -3       16.06       17.14      0.20 o
   5  21  -3       42.49       42.10      0.24 o
   4  21  -3        0.26        0.39      0.13 o
   3  21  -3        7.23        7.34      0.13 o
   2  21  -3       72.52       71.77      0.45 o
   1  21  -3      186.52      185.50      0.96 o
   0  21  -3       25.62       25.75      0.18 o
  -1  21  -3        2.85        2.72      0.11 o
  -2  21  -3        2.12        2.29      0.11 o
  -3  21  -3       79.35       79.41      0.61 o
  -4  21  -3        2.88        3.03      0.13 o
  -5  21  -3        2.07        1.98      0.11 o
  -6  21  -3       12.66       12.06      0.16 o
  -7  21  -3        9.32        9.92      0.18 o
  -8  21  -3        0.18        0.41      0.13 o
  -9  21  -3       13.95       13.46      0.20 o
 -10  21  -3       13.48       14.60      0.16 o
 -11  21  -3        2.13        2.33      0.13 o
 -12  21  -3        0.30        0.43      0.13 o
 -13  21  -3        0.49        0.51      0.15 o
 -14  21  -3        2.17        2.29      0.16 o
 -15  21  -3       35.04       35.60      0.37 o
  16  22  -3        3.74        4.07      0.18 o
  15  22  -3        1.82        1.99      0.15 o
  14  22  -3        1.23        1.11      0.14 o
  13  22  -3        4.35        4.18      0.14 o
  12  22  -3       16.75       16.26      0.28 o
  11  22  -3       11.00       10.94      0.17 o
  10  22  -3        6.55        6.83      0.16 o
   9  22  -3        9.63       10.21      0.18 o
   8  22  -3        8.58        8.51      0.14 o
   7  22  -3       12.09       11.88      0.14 o
   6  22  -3        3.17        3.30      0.12 o
   5  22  -3        9.10        9.13      0.14 o
   3  22  -3       18.26       17.74      0.20 o
   2  22  -3        5.11        5.30      0.13 o
   1  22  -3        1.21        1.25      0.11 o
   0  22  -3        2.45        2.30      0.12 o
  -1  22  -3        6.00        5.83      0.13 o
  -2  22  -3       19.60       19.06      0.17 o
  -3  22  -3        2.37        2.76      0.12 o
  -4  22  -3       11.05       11.29      0.17 o
  -5  22  -3        1.94        2.22      0.13 o
  -6  22  -3        0.59        0.58      0.12 o
  -7  22  -3       11.93       12.43      0.17 o
  -8  22  -3       26.10       25.72      0.19 o
  -9  22  -3        0.78        0.61      0.13 o
 -10  22  -3       37.08       38.11      0.44 o
 -11  22  -3        4.50        5.14      0.15 o
 -12  22  -3        0.36        0.50      0.13 o
 -14  22  -3        6.44        6.42      0.16 o
  15  23  -3       12.44       12.11      0.40 o
  14  23  -3       20.97       22.44      0.34 o
  13  23  -3        1.01        1.04      0.15 o
  12  23  -3       78.64       74.57      0.91 o
  11  23  -3        0.75        0.72      0.11 o
  10  23  -3       73.82       73.17      0.71 o
   9  23  -3       33.62       33.31      0.31 o
   8  23  -3       13.52       13.55      0.23 o
   7  23  -3       65.79       65.33      0.61 o
   6  23  -3        5.75        5.88      0.14 o
   5  23  -3      117.25      115.98      0.81 o
   4  23  -3       31.54       31.27      0.38 o
   3  23  -3      118.03      118.95      0.54 o
   2  23  -3       45.68       46.03      0.43 o
   0  23  -3       17.09       16.82      0.16 o
  -1  23  -3       88.57       89.62      0.69 o
  -2  23  -3       18.72       18.50      0.17 o
  -3  23  -3      145.77      144.14      0.80 o
  -4  23  -3        1.04        0.92      0.14 o
  -5  23  -3       73.87       74.05      0.50 o
  -6  23  -3       16.15       15.90      0.18 o
  -7  23  -3        4.70        4.76      0.16 o
  -8  23  -3       33.74       32.48      0.40 o
  -9  23  -3        0.49        0.64      0.13 o
 -10  23  -3      111.54      115.02      1.20 o
 -11  23  -3        8.24        8.23      0.16 o
 -12  23  -3        4.98        5.34      0.15 o
 -13  23  -3        0.69        0.72      0.13 o
  14  24  -3       24.74       25.94      0.43 o
  13  24  -3       23.88       22.22      0.48 o
  12  24  -3       42.96       40.76      0.41 o
  11  24  -3       13.76       13.58      0.24 o
  10  24  -3       17.62       18.64      0.20 o
   9  24  -3        3.30        3.57      0.12 o
   8  24  -3        4.78        4.54      0.13 o
   6  24  -3        1.33        1.45      0.14 o
   5  24  -3       39.95       40.12      0.32 o
   4  24  -3       46.56       46.32      0.31 o
   3  24  -3        1.75        2.11      0.12 o
   2  24  -3       13.30       13.04      0.17 o
   1  24  -3        9.92       10.48      0.15 o
   0  24  -3       57.37       57.84      0.56 o
  -1  24  -3       17.68       17.58      0.17 o
  -2  24  -3       14.51       14.45      0.16 o
  -3  24  -3       29.95       30.27      0.25 o
  -4  24  -3        7.43        7.15      0.20 o
  -5  24  -3        6.19        6.29      0.15 o
  -6  24  -3       10.92       10.97      0.16 o
  -7  24  -3       17.15       18.05      0.28 o
  -8  24  -3        5.99        5.83      0.14 o
  -9  24  -3        0.60        0.43      0.15 o
 -10  24  -3       25.88       27.60      0.36 o
 -11  24  -3       16.71       18.63      0.33 o
 -12  24  -3       58.69       61.87      0.61 o
  13  25  -3        1.67        1.62      0.16 o
  12  25  -3        1.41        1.65      0.15 o
  11  25  -3       10.73       10.39      0.22 o
  10  25  -3        7.11        7.07      0.14 o
   9  25  -3        8.59        8.84      0.18 o
   8  25  -3       14.86       15.19      0.17 o
   7  25  -3        4.42        4.88      0.13 o
   6  25  -3       37.04       37.47      0.38 o
   5  25  -3       11.70       12.13      0.24 o
   4  25  -3       50.61       49.58      0.31 o
   3  25  -3        8.30        8.16      0.15 o
   2  25  -3        6.70        6.74      0.14 o
   1  25  -3       90.92       91.45      0.67 o
   0  25  -3       11.14       11.51      0.16 o
  -1  25  -3       36.22       36.74      0.45 o
  -2  25  -3       38.73       38.40      0.37 o
  -3  25  -3        2.65        2.97      0.14 o
  -4  25  -3       91.58       93.13      0.71 o
  -5  25  -3        0.35        0.39      0.15 o
  -6  25  -3       50.55       49.74      0.57 o
  -7  25  -3        1.30        1.27      0.14 o
  -8  25  -3       13.30       13.08      0.20 o
  -9  25  -3       19.54       19.46      0.19 o
 -10  25  -3        0.83        0.80      0.14 o
 -11  25  -3        1.65        2.08      0.15 o
  11  26  -3        1.40        1.51      0.15 o
  10  26  -3       31.27       32.12      0.48 o
   9  26  -3        5.41        5.37      0.14 o
   8  26  -3       41.61       40.88      0.29 o
   7  26  -3        1.95        1.75      0.12 o
   6  26  -3        0.59        0.61      0.15 o
   5  26  -3        3.66        4.18      0.14 o
   4  26  -3        1.37        1.51      0.13 o
   3  26  -3        0.35        0.43      0.13 o
   2  26  -3        1.38        1.45      0.14 o
  -1  26  -3        2.69        2.93      0.13 o
  -3  26  -3        4.36        4.39      0.14 o
  -4  26  -3        1.87        2.21      0.13 o
  -5  26  -3        4.96        4.92      0.18 o
  -6  26  -3        2.85        2.94      0.14 o
  -7  26  -3        4.61        4.74      0.15 o
  -8  26  -3        6.60        7.27      0.15 o
  -9  26  -3        8.10        7.95      0.21 o
   9  27  -3        0.32        0.45      0.16 o
   8  27  -3       15.90       15.48      0.20 o
   7  27  -3        2.88        3.41      0.14 o
   3  27  -3       44.40       44.47      0.33 o
   2  27  -3        5.29        5.21      0.15 o
   1  27  -3       28.64       29.33      0.24 o
   0  27  -3        0.54        0.53      0.14 o
  -1  27  -3       15.48       15.71      0.18 o
  -2  27  -3        4.74        4.45      0.14 o
  -3  27  -3        1.60        1.85      0.15 o
  -4  27  -3        0.69        0.90      0.15 o
  -5  27  -3        0.77        0.69      0.14 o
  -6  27  -3       19.33       20.07      0.26 o
   7  28  -3        1.92        1.50      0.15 o
   6  28  -3       33.00       32.98      0.26 o
   5  28  -3        3.16        3.49      0.15 o
   4  28  -3        9.59        9.50      0.21 o
   2  28  -3        1.13        0.93      0.14 o
   1  28  -3        3.47        3.55      0.14 o
   0  28  -3        3.39        3.28      0.14 o
  -1  28  -3       12.47       12.44      0.17 o
  -3  28  -3        1.25        1.35      0.15 o
  -4  28  -3       29.34       29.52      0.30 o
  24   0  -4        2.02        1.85      0.31 o
  23   0  -4        0.84        1.15      0.29 o
  22   0  -4       53.33       48.97      0.85 o
  21   0  -4      117.70      110.89      2.67 o
  20   0  -4      108.33      104.87      0.81 o
  19   0  -4        3.79        3.80      0.22 o
  18   0  -4       78.04       82.77      1.46 o
  17   0  -4      176.52      179.47      5.53 o
  16   0  -4      548.89      547.17      6.53 o
  15   0  -4        1.65        1.50      0.10 o
  14   0  -4      325.74      312.92      8.87 o
  13   0  -4        0.09        0.21      0.05 o
  12   0  -4      111.55      109.59      1.43 o
  11   0  -4      824.16      844.86     12.74 o
  10   0  -4      354.43      349.26      3.51 o
   9   0  -4     1582.17     1644.30     17.54 o
   8   0  -4      522.68      518.92      7.56 o
   7   0  -4     1152.08     1188.87     10.41 o
   6   0  -4     1154.25     1188.00      6.15 o
   5   0  -4      364.33      361.17      4.36 o
   4   0  -4      436.21      458.34      4.21 o
   3   0  -4     2105.78     2163.88     17.24 o
   2   0  -4      284.09      294.53      3.04 o
   1   0  -4     7273.08     7423.05     35.04 o
   0   0  -4      315.38      336.17      4.76 o
  -1   0  -4      125.09      127.57      1.38 o
  -2   0  -4       53.77       50.69      0.25 o
  -3   0  -4       29.85       31.10      0.28 o
  -4   0  -4     1368.86     1385.97      6.20 o
  -5   0  -4      829.37      849.17      5.32 o
  -6   0  -4      740.25      743.67      5.02 o
  -7   0  -4      120.37      115.67      0.82 o
  -8   0  -4      883.85      898.99      6.48 o
  -9   0  -4       47.34       46.06      0.27 o
 -10   0  -4       35.15       34.23      0.29 o
 -11   0  -4      300.27      305.14      2.68 o
 -12   0  -4       13.55       13.07      0.18 o
 -13   0  -4      210.00      204.53      2.20 o
 -14   0  -4      558.59      606.49     11.84 o
 -15   0  -4      508.73      554.02     11.79 o
 -16   0  -4       14.39       16.09      0.26 o
 -17   0  -4       75.63       80.32      1.94 o
 -18   0  -4       18.05       18.32      0.62 o
 -19   0  -4      109.00      105.34      4.18 o
 -20   0  -4       25.06       26.63      1.09 o
 -21   0  -4        6.06        5.69      0.26 o
 -22   0  -4        5.67        5.73      0.37 o
  25   1  -4       13.36       11.91      0.65 o
  24   1  -4        2.01        2.16      0.26 o
  23   1  -4        3.69        3.05      0.25 o
  22   1  -4        9.37        8.41      0.26 o
  21   1  -4       77.19       73.01      1.89 o
  19   1  -4        9.04        8.54      0.12 o
  18   1  -4      286.40      279.77      2.33 o
  17   1  -4      199.24      200.02      2.00 o
  16   1  -4       60.23       61.91      0.86 o
  15   1  -4       40.07       39.23      0.94 o
  14   1  -4       13.58       13.70      0.29 o
  13   1  -4       94.10       96.41      0.80 o
  12   1  -4        0.05        0.07      0.03 o
  11   1  -4      222.60      228.92      1.07 o
  10   1  -4      398.20      403.72      2.65 o
   9   1  -4      122.63      124.24      0.91 o
   8   1  -4      186.22      186.85      1.16 o
   7   1  -4      162.52      156.81      1.08 o
   6   1  -4      239.26      235.76      1.93 o
   5   1  -4        0.24        0.32      0.04 o
   4   1  -4      268.05      269.21      1.76 o
   3   1  -4       68.33       70.48      0.44 o
   2   1  -4     4532.33     4570.68     21.84 o
   1   1  -4     4131.66     4237.89     26.35 o
   0   1  -4       14.62       13.17      0.33 o
  -1   1  -4      729.64      739.35      3.05 o
  -2   1  -4        2.01        2.34      0.06 o
  -3   1  -4      422.91      422.88      2.84 o
  -4   1  -4      120.77      116.56      0.75 o
  -5   1  -4      242.59      238.35      1.07 o
  -6   1  -4     1082.67     1085.99      8.32 o
  -8   1  -4        0.87        0.82      0.08 o
  -9   1  -4        1.26        1.08      0.07 o
 -10   1  -4       26.56       26.87      0.16 o
 -11   1  -4      107.22      105.05      0.81 o
 -13   1  -4       58.88       59.45      0.61 o
 -14   1  -4       18.22       18.90      0.30 o
 -15   1  -4       73.53       75.58      0.99 o
 -16   1  -4        3.50        3.51      0.09 o
 -17   1  -4        4.23        4.38      0.12 o
 -18   1  -4       25.94       26.05      0.40 o
 -19   1  -4        2.48        2.52      0.12 o
 -21   1  -4       12.29       12.23      0.34 o
 -22   1  -4        1.54        1.64      0.20 o
  25   2  -4        3.06        2.96      0.55 o
  24   2  -4        0.88        1.07      0.31 o
  23   2  -4       43.69       39.81      1.92 o
  22   2  -4       16.65       16.47      0.56 o
  21   2  -4        6.84        6.16      0.22 o
  20   2  -4       19.29       19.54      0.69 o
  19   2  -4       27.96       27.70      0.52 o
  18   2  -4       15.36       13.75      0.63 o
  17   2  -4       33.70       32.25      0.85 o
  16   2  -4        1.21        1.11      0.14 o
  15   2  -4      131.94      133.83      1.12 o
  14   2  -4      106.40      101.94      0.48 o
  13   2  -4       39.24       37.67      0.31 o
  12   2  -4      123.48      124.09      1.04 o
  11   2  -4       84.06       80.85      0.80 o
  10   2  -4      306.01      320.58      2.14 o
   9   2  -4       94.94       98.58      0.74 o
   8   2  -4      364.70      369.01      1.71 o
   7   2  -4        9.82       10.52      0.07 o
   6   2  -4        1.66        1.88      0.04 o
   5   2  -4        7.42        6.15      0.07 o
   4   2  -4       85.61       82.50      0.51 o
   3   2  -4       29.78       29.28      0.17 o
   2   2  -4     1228.83     1248.58      5.53 o
   1   2  -4      331.08      339.07      1.71 o
   0   2  -4       49.53       51.20      0.47 o
  -1   2  -4        1.28        1.85      0.06 o
  -2   2  -4      143.65      137.44      0.74 o
  -3   2  -4        1.02        1.08      0.05 o
  -4   2  -4       79.85       80.10      0.27 o
  -5   2  -4      106.80      105.87      0.59 o
  -6   2  -4      330.67      335.26      1.54 o
  -7   2  -4      402.30      403.50      2.05 o
  -8   2  -4      229.23      221.66      1.01 o
  -9   2  -4       29.23       27.84      0.15 o
 -10   2  -4       33.36       33.36      0.15 o
 -11   2  -4       66.66       68.56      0.67 o
 -12   2  -4      127.23      128.36      1.44 o
 -13   2  -4       30.60       30.69      0.46 o
 -14   2  -4       71.34       73.58      0.82 o
 -15   2  -4      104.14      106.98      1.06 o
 -16   2  -4        7.33        8.00      0.20 o
 -17   2  -4       37.69       36.70      0.63 o
 -18   2  -4       22.09       21.84      0.35 o
 -19   2  -4       32.43       31.74      0.70 o
 -20   2  -4       36.70       34.30      0.71 o
 -21   2  -4       10.75        9.84      0.27 o
 -22   2  -4        8.59        8.04      0.27 o
  24   3  -4       12.58       11.23      0.49 o
  23   3  -4       30.94       27.58      0.84 o
  22   3  -4       14.82       13.69      0.36 o
  21   3  -4       17.04       15.57      0.29 o
  20   3  -4       42.36       42.68      1.06 o
  19   3  -4       11.84       11.61      0.24 o
  18   3  -4        2.28        2.35      0.10 o
  17   3  -4        8.60        8.51      0.13 o
  16   3  -4        8.51        8.15      0.18 o
  15   3  -4        1.78        1.87      0.08 o
  14   3  -4        2.52        2.36      0.07 o
  13   3  -4        7.53        7.89      0.10 o
  11   3  -4       93.45       93.35      0.84 o
  10   3  -4       39.55       39.87      0.36 o
   9   3  -4      106.91      106.29      0.65 o
   8   3  -4       87.82       88.26      0.63 o
   7   3  -4        2.38        2.94      0.09 o
   6   3  -4       24.80       24.35      0.18 o
   5   3  -4       15.76       16.18      0.18 o
   4   3  -4      146.04      145.78      0.61 o
   3   3  -4      346.43      351.78      2.65 o
   2   3  -4       24.65       23.80      0.14 o
   1   3  -4       92.80       89.44      0.68 o
   0   3  -4      103.25      100.44      0.98 o
  -1   3  -4       72.77       71.86      0.34 o
  -2   3  -4      153.57      151.37      1.06 o
  -3   3  -4       61.91       61.44      0.29 o
  -4   3  -4        0.32        0.35      0.05 o
  -5   3  -4       72.91       71.70      0.51 o
  -6   3  -4       34.78       34.88      0.18 o
  -7   3  -4       80.56       78.88      0.30 o
  -8   3  -4      124.34      122.57      0.81 o
  -9   3  -4       14.56       14.76      0.15 o
 -10   3  -4       15.88       16.20      0.15 o
 -11   3  -4       11.98       12.36      0.13 o
 -12   3  -4        9.08        9.85      0.13 o
 -13   3  -4        3.64        3.73      0.08 o
 -15   3  -4       25.09       25.29      0.38 o
 -16   3  -4        3.23        3.32      0.08 o
 -17   3  -4        4.33        4.27      0.18 o
 -18   3  -4        5.23        4.95      0.09 o
 -19   3  -4        2.84        3.02      0.18 o
 -20   3  -4        7.81        7.88      0.15 o
 -21   3  -4        6.21        5.95      0.25 o
  25   4  -4        3.26        3.00      0.38 o
  24   4  -4        7.91        6.74      0.80 o
  23   4  -4        9.68        8.77      0.31 o
  22   4  -4        0.87        0.75      0.14 o
  21   4  -4       71.21       65.69      1.85 o
  20   4  -4        5.37        4.56      0.20 o
  19   4  -4       20.68       21.12      0.41 o
  18   4  -4        3.89        4.26      0.17 o
  17   4  -4        3.76        4.03      0.11 o
  16   4  -4        5.86        6.21      0.10 o
  15   4  -4      201.24      202.35      1.34 o
  14   4  -4        5.71        5.34      0.07 o
  13   4  -4        9.85        9.46      0.10 o
  12   4  -4       27.86       27.85      0.24 o
  11   4  -4      130.06      130.38      1.48 o
  10   4  -4       61.26       62.47      0.61 o
   9   4  -4      171.26      170.14      1.51 o
   8   4  -4      441.77      447.13      3.83 o
   7   4  -4      179.64      173.95      1.10 o
   6   4  -4       35.38       32.96      0.29 o
   5   4  -4       26.73       25.46      0.22 o
   4   4  -4       15.28       14.83      0.27 o
   3   4  -4      125.95      127.40      0.84 o
   2   4  -4      622.18      620.61      3.27 o
   1   4  -4      102.75      102.47      0.63 o
   0   4  -4      647.96      672.43      4.71 o
  -1   4  -4       10.11       10.31      0.14 o
  -2   4  -4      189.92      183.58      0.87 o
  -3   4  -4        0.24        0.39      0.05 o
  -4   4  -4       67.88       67.17      0.26 o
  -5   4  -4      456.20      461.98      1.93 o
  -6   4  -4      283.32      280.51      1.38 o
  -7   4  -4       19.57       20.72      0.23 o
  -8   4  -4       39.36       38.17      0.23 o
  -9   4  -4       37.80       38.39      0.26 o
 -10   4  -4        0.68        0.70      0.07 o
 -11   4  -4       25.25       24.97      0.28 o
 -12   4  -4      165.55      166.57      1.17 o
 -13   4  -4       10.85       10.06      0.12 o
 -14   4  -4       18.33       17.03      0.30 o
 -15   4  -4       10.57        9.97      0.13 o
 -16   4  -4       63.65       63.40      0.93 o
 -17   4  -4       47.62       46.90      0.57 o
 -18   4  -4       29.32       27.33      0.55 o
 -19   4  -4        0.19        0.29      0.13 o
 -20   4  -4       66.25       64.33      0.80 o
  25   5  -4       10.29        8.67      0.75 o
  23   5  -4        8.28        7.72      0.45 o
  21   5  -4        0.86        1.02      0.14 o
  20   5  -4       65.53       64.33      1.36 o
  18   5  -4        0.05        0.18      0.07 o
  17   5  -4        0.15        0.18      0.06 o
  16   5  -4        5.35        5.02      0.21 o
  15   5  -4       27.52       26.81      0.25 o
  14   5  -4       54.27       54.58      0.43 o
  13   5  -4       84.16       83.21      1.29 o
  12   5  -4       35.37       35.54      0.37 o
  11   5  -4       16.23       16.15      0.13 o
  10   5  -4       45.11       44.42      0.29 o
   9   5  -4       45.80       44.03      0.27 o
   8   5  -4       64.88       61.84      0.42 o
   7   5  -4        8.53        7.71      0.21 o
   6   5  -4        5.36        5.14      0.06 o
   5   5  -4        4.99        4.97      0.06 o
   4   5  -4        6.62        6.07      0.13 o
   3   5  -4       20.03       19.00      0.20 o
   2   5  -4       84.45       82.00      0.56 o
   1   5  -4      142.25      139.00      0.83 o
   0   5  -4       25.95       25.59      0.15 o
  -1   5  -4        0.68        0.51      0.05 o
  -2   5  -4      241.31      237.27      1.28 o
  -3   5  -4        3.16        3.42      0.06 o
  -4   5  -4       12.44       11.66      0.09 o
  -5   5  -4       25.48       25.31      0.17 o
  -6   5  -4       32.97       32.50      0.17 o
  -7   5  -4       46.29       46.26      0.37 o
  -8   5  -4       65.11       64.10      0.37 o
 -10   5  -4        3.32        3.60      0.08 o
 -11   5  -4       57.40       58.47      0.53 o
 -12   5  -4        1.99        2.01      0.08 o
 -13   5  -4       18.62       19.62      0.28 o
 -14   5  -4       10.34       10.43      0.14 o
 -15   5  -4        2.38        2.53      0.09 o
 -16   5  -4       18.21       18.33      0.31 o
 -17   5  -4       82.30       79.78      0.82 o
 -18   5  -4       50.74       46.59      0.42 o
 -19   5  -4       30.86       30.57      0.53 o
 -20   5  -4        1.60        1.82      0.12 o
 -21   5  -4        0.24        0.48      0.17 o
 -22   5  -4       40.74       39.28      0.81 o
  24   6  -4        3.19        3.46      0.60 o
  23   6  -4        2.00        2.13      0.30 o
  22   6  -4      222.55      231.89      2.54 o
  21   6  -4        0.21        0.23      0.12 o
  20   6  -4      132.68      132.17      1.48 o
  18   6  -4       33.60       33.20      0.40 o
  17   6  -4       82.06       85.79      0.76 o
  16   6  -4      293.43      298.17      2.84 o
  15   6  -4      114.58      114.47      0.91 o
  14   6  -4       50.55       50.45      0.52 o
  13   6  -4      120.44      123.36      1.23 o
  12   6  -4        0.45        0.60      0.06 o
  11   6  -4      177.17      178.58      1.80 o
  10   6  -4      272.95      275.81      2.64 o
   9   6  -4       82.89       82.01      0.55 o
   8   6  -4      526.48      531.80      3.15 o
   7   6  -4     1506.25     1527.41      6.79 o
   6   6  -4        0.52        0.39      0.05 o
   5   6  -4      438.99      443.56      3.48 o
   4   6  -4        9.62        9.40      0.08 o
   3   6  -4      437.56      434.72      3.34 o
   2   6  -4     1753.33     1777.61      8.79 o
   1   6  -4     1763.16     1792.26      8.66 o
   0   6  -4      353.67      351.07      1.97 o
  -2   6  -4      248.15      244.68      1.90 o
  -3   6  -4       71.46       69.62      0.30 o
  -4   6  -4      624.56      628.33      4.35 o
  -5   6  -4      805.71      823.99      4.14 o
  -6   6  -4       29.37       30.39      0.18 o
  -7   6  -4      215.88      215.53      1.34 o
  -8   6  -4      349.81      348.66      2.44 o
  -9   6  -4       73.42       73.26      0.57 o
 -10   6  -4      229.08      234.08      1.23 o
 -12   6  -4      163.33      165.27      1.38 o
 -13   6  -4      247.23      245.85      1.80 o
 -14   6  -4       29.19       29.08      0.36 o
 -15   6  -4       24.50       24.86      0.23 o
 -16   6  -4        0.15        0.27      0.09 o
 -17   6  -4       23.94       25.01      0.33 o
 -18   6  -4       29.93       30.11      0.36 o
 -19   6  -4       52.77       50.15      0.52 o
 -21   6  -4        0.51        0.49      0.16 o
 -22   6  -4       11.75       12.31      0.22 o
  24   7  -4        8.98        8.35      0.44 o
  23   7  -4        4.53        4.20      0.24 o
  22   7  -4       10.07       10.21      0.36 o
  21   7  -4        1.08        1.12      0.10 o
  20   7  -4       16.14       15.86      0.36 o
  19   7  -4       49.52       48.41      0.75 o
  18   7  -4        0.48        0.53      0.13 o
  17   7  -4        5.33        5.33      0.17 o
  16   7  -4       47.22       48.21      0.55 o
  15   7  -4       12.40       12.32      0.14 o
  14   7  -4      112.93      118.16      1.32 o
  13   7  -4       16.43       16.36      0.22 o
  12   7  -4        5.70        5.37      0.07 o
  10   7  -4       92.89       91.76      0.55 o
   9   7  -4       13.96       13.93      0.14 o
   8   7  -4       69.21       67.88      0.47 o
   7   7  -4       46.08       45.73      0.39 o
   6   7  -4       18.64       17.71      0.24 o
   5   7  -4      249.77      247.21      1.61 o
   4   7  -4        0.38        0.41      0.04 o
   3   7  -4      116.34      114.60      0.56 o
   2   7  -4      215.85      215.07      1.40 o
   1   7  -4       20.55       20.15      0.15 o
   0   7  -4       79.14       77.77      0.41 o
  -1   7  -4        1.01        1.02      0.06 o
  -2   7  -4      643.12      645.72      3.57 o
  -3   7  -4      129.34      124.62      0.72 o
  -4   7  -4       74.05       73.32      0.22 o
  -5   7  -4        1.40        1.61      0.07 o
  -6   7  -4       29.76       29.31      0.30 o
  -7   7  -4      201.15      198.25      0.88 o
  -9   7  -4       45.88       45.26      0.42 o
 -10   7  -4       75.84       76.46      0.46 o
 -11   7  -4       80.66       82.38      0.66 o
 -12   7  -4        0.66        0.62      0.10 o
 -13   7  -4       79.27       81.07      0.67 o
 -14   7  -4        7.24        7.62      0.11 o
 -15   7  -4        0.14        0.21      0.09 o
 -16   7  -4       56.52       58.02      0.49 o
 -17   7  -4       49.11       49.48      0.76 o
 -18   7  -4        9.62        9.66      0.17 o
 -19   7  -4       67.96       66.84      0.73 o
 -20   7  -4       12.79       14.19      0.38 o
 -21   7  -4        6.88        7.38      0.22 o
  24   8  -4        1.65        1.89      0.24 o
  23   8  -4      122.79      124.66      1.00 o
  21   8  -4        0.27        0.41      0.17 o
  20   8  -4        3.37        2.81      0.11 o
  19   8  -4       10.83       11.28      0.27 o
  18   8  -4       28.79       28.79      0.44 o
  17   8  -4        4.44        4.28      0.12 o
  16   8  -4      155.23      161.05      1.84 o
  15   8  -4      271.71      270.82      2.14 o
  14   8  -4      137.47      138.10      1.52 o
  13   8  -4       56.14       55.39      0.57 o
  12   8  -4        2.11        2.18      0.08 o
  11   8  -4      165.52      159.89      1.14 o
  10   8  -4        6.96        7.10      0.13 o
   9   8  -4      437.70      436.19      2.35 o
   8   8  -4      180.56      177.74      1.14 o
   7   8  -4      205.34      203.99      1.38 o
   6   8  -4      183.76      183.76      1.66 o
   5   8  -4      106.57      103.86      0.59 o
   4   8  -4      102.35       96.47      0.41 o
   3   8  -4      485.99      488.67      2.44 o
   2   8  -4        9.93       10.16      0.09 o
   1   8  -4        0.68        1.06      0.06 o
   0   8  -4      783.23      801.06      5.09 o
  -1   8  -4      323.79      309.98      1.64 o
  -2   8  -4        0.90        0.92      0.06 o
  -3   8  -4       88.57       87.43      0.36 o
  -4   8  -4      238.20      235.29      1.24 o
  -5   8  -4      451.15      448.81      2.37 o
  -6   8  -4      217.07      216.76      1.04 o
  -7   8  -4       15.31       15.65      0.19 o
  -8   8  -4       41.08       40.51      0.31 o
  -9   8  -4       24.32       23.42      0.29 o
 -10   8  -4        0.83        0.75      0.08 o
 -11   8  -4      206.41      209.59      1.64 o
 -12   8  -4       33.57       33.43      0.35 o
 -14   8  -4        6.12        6.70      0.13 o
 -15   8  -4       58.90       61.99      0.57 o
 -17   8  -4        0.57        0.41      0.09 o
 -19   8  -4       17.91       17.22      0.41 o
 -20   8  -4       76.32       74.26      1.04 o
  24   9  -4       13.69       13.60      0.75 o
  23   9  -4        0.59        0.66      0.26 o
  22   9  -4        6.28        5.69      0.27 o
  21   9  -4        3.96        4.15      0.17 o
  19   9  -4        0.75        0.69      0.08 o
  18   9  -4        5.99        5.67      0.19 o
  17   9  -4       47.97       47.91      0.75 o
  16   9  -4      105.68      108.25      1.80 o
  15   9  -4       28.70       28.77      0.54 o
  14   9  -4       26.35       26.15      0.45 o
  13   9  -4       94.33       95.86      1.11 o
  12   9  -4      320.02      322.51      1.78 o
  11   9  -4       26.37       25.86      0.20 o
  10   9  -4       25.16       24.52      0.32 o
   9   9  -4        3.93        3.79      0.08 o
   8   9  -4      309.57      305.60      1.91 o
   7   9  -4      581.45      576.33      3.48 o
   6   9  -4       26.67       26.50      0.33 o
   5   9  -4      230.78      224.16      1.71 o
   4   9  -4      262.81      258.75      1.93 o
   3   9  -4       85.69       83.14      0.58 o
   2   9  -4      256.78      251.39      1.43 o
   1   9  -4      104.82      103.06      1.03 o
   0   9  -4      214.17      207.40      1.27 o
  -1   9  -4      179.32      175.47      0.94 o
  -2   9  -4      204.70      202.77      1.36 o
  -3   9  -4       10.29       10.20      0.10 o
  -4   9  -4       81.93       81.53      0.27 o
  -5   9  -4        0.79        0.96      0.07 o
  -6   9  -4        4.36        4.48      0.09 o
  -7   9  -4       32.41       32.19      0.20 o
  -8   9  -4       74.31       75.45      0.38 o
  -9   9  -4      260.73      258.37      1.37 o
 -10   9  -4      159.88      159.83      0.73 o
 -11   9  -4       15.62       15.71      0.19 o
 -12   9  -4      162.50      165.54      1.56 o
 -13   9  -4      243.10      249.51      1.93 o
 -14   9  -4       49.62       49.15      0.66 o
 -15   9  -4        5.69        5.68      0.12 o
 -16   9  -4       61.29       61.90      0.77 o
 -17   9  -4       53.36       52.78      0.68 o
 -18   9  -4       14.60       14.13      0.24 o
 -19   9  -4        5.46        5.70      0.14 o
 -20   9  -4        8.87        9.23      0.23 o
 -21   9  -4       12.29       12.46      0.58 o
  23  10  -4       12.64       12.52      0.65 o
  22  10  -4       17.54       17.02      0.73 o
  21  10  -4      145.21      149.88      2.16 o
  20  10  -4       21.01       21.06      0.46 o
  19  10  -4       23.01       23.19      0.42 o
  18  10  -4       47.44       49.35      1.02 o
  17  10  -4        1.67        1.61      0.10 o
  16  10  -4      510.44      532.07      6.37 o
  15  10  -4       17.46       17.98      0.27 o
  14  10  -4       20.06       18.97      0.31 o
  13  10  -4       77.01       75.17      0.80 o
  12  10  -4       32.07       31.73      0.39 o
  11  10  -4       36.63       36.34      0.27 o
  10  10  -4        0.62        0.58      0.07 o
   9  10  -4       56.92       57.19      0.47 o
   8  10  -4      286.33      276.12      2.26 o
   7  10  -4      306.81      306.89      2.04 o
   6  10  -4       49.10       47.66      0.46 o
   5  10  -4       80.92       77.98      0.43 o
   4  10  -4      463.43      468.84      3.80 o
   3  10  -4       20.38       20.17      0.16 o
   2  10  -4      406.32      400.49      2.35 o
   1  10  -4      571.02      573.81      4.25 o
   0  10  -4      122.28      115.92      0.63 o
  -1  10  -4      699.46      721.60      4.04 o
  -2  10  -4      142.55      140.62      0.59 o
  -3  10  -4      104.62      104.32      0.64 o
  -4  10  -4      907.39      921.53      5.44 o
  -5  10  -4        4.86        5.10      0.09 o
  -6  10  -4      193.26      194.56      1.10 o
  -7  10  -4       12.88       12.93      0.14 o
  -8  10  -4       23.25       22.71      0.22 o
  -9  10  -4      106.58      107.21      0.88 o
 -10  10  -4        2.34        2.37      0.11 o
 -11  10  -4       12.06       12.39      0.15 o
 -12  10  -4       24.93       24.68      0.31 o
 -13  10  -4      121.20      120.53      1.01 o
 -14  10  -4       35.60       34.96      0.43 o
 -15  10  -4       55.70       56.44      0.61 o
 -16  10  -4        3.51        3.77      0.10 o
 -17  10  -4        0.63        0.77      0.09 o
 -18  10  -4       60.51       56.51      0.59 o
 -19  10  -4       21.58       19.75      0.39 o
 -20  10  -4       12.51       13.28      0.32 o
 -21  10  -4       33.34       30.74      0.51 o
  21  11  -4        1.34        1.35      0.17 o
  20  11  -4       14.50       14.52      0.24 o
  19  11  -4        1.13        1.27      0.11 o
  18  11  -4        2.03        1.66      0.12 o
  17  11  -4        8.99        7.38      0.46 o
  16  11  -4        9.68        9.29      0.27 o
  15  11  -4       89.30       85.90      1.13 o
  13  11  -4       73.06       72.46      0.83 o
  12  11  -4       73.44       73.81      0.77 o
  11  11  -4       33.11       34.05      0.41 o
  10  11  -4       33.57       33.08      0.30 o
   9  11  -4        1.20        1.12      0.06 o
   8  11  -4       60.81       60.63      0.80 o
   7  11  -4      249.97      245.78      1.88 o
   6  11  -4       15.45       15.02      0.15 o
   5  11  -4      145.74      145.34      1.21 o
   4  11  -4       12.02       11.42      0.11 o
   2  11  -4       35.84       34.84      0.25 o
   1  11  -4        3.24        3.56      0.12 o
   0  11  -4      124.88      121.67      0.64 o
  -1  11  -4        6.38        6.27      0.10 o
  -2  11  -4        0.15        0.32      0.10 o
  -3  11  -4        7.39        7.27      0.11 o
  -4  11  -4       92.60       93.68      0.63 o
  -5  11  -4       84.50       85.17      0.42 o
  -6  11  -4        1.27        1.43      0.08 o
  -7  11  -4       33.70       34.12      0.23 o
  -8  11  -4        4.82        4.70      0.09 o
  -9  11  -4      106.82      106.48      0.60 o
 -10  11  -4       53.08       54.74      0.33 o
 -11  11  -4       10.31       10.78      0.14 o
 -12  11  -4      129.80      131.01      1.40 o
 -13  11  -4        2.60        2.61      0.10 o
 -14  11  -4        0.53        0.61      0.10 o
 -15  11  -4       14.92       15.13      0.25 o
 -16  11  -4        1.94        2.02      0.10 o
 -17  11  -4       52.73       50.10      0.51 o
 -18  11  -4        9.45        9.43      0.17 o
 -19  11  -4        2.00        1.67      0.14 o
 -20  11  -4        8.97        8.97      0.28 o
  23  12  -4       33.55       32.52      1.21 o
  22  12  -4       23.48       25.32      0.44 o
  21  12  -4       25.57       26.41      0.53 o
  20  12  -4       24.52       24.64      0.44 o
  19  12  -4        2.98        2.83      0.12 o
  18  12  -4       36.27       35.64      0.66 o
  17  12  -4        0.74        0.75      0.11 o
  16  12  -4       61.55       62.57      0.77 o
  15  12  -4      218.97      230.57      3.43 o
  14  12  -4       80.52       82.22      1.30 o
  13  12  -4       10.08        9.45      0.11 o
  12  12  -4        1.35        1.42      0.09 o
  11  12  -4       92.39       93.07      0.73 o
  10  12  -4      110.57      111.72      0.87 o
   9  12  -4      291.17      290.54      1.96 o
   8  12  -4       40.74       41.21      0.50 o
   7  12  -4      291.81      295.35      2.30 o
   6  12  -4      165.36      160.34      1.18 o
   5  12  -4       46.72       47.35      0.36 o
   4  12  -4       14.57       14.82      0.22 o
   3  12  -4      225.28      227.88      1.66 o
   2  12  -4      506.10      503.93      2.98 o
   1  12  -4      777.22      797.46      4.52 o
   0  12  -4       47.58       48.44      0.50 o
  -1  12  -4        5.62        5.41      0.10 o
  -2  12  -4       68.60       69.74      0.32 o
  -3  12  -4      243.65      242.04      1.74 o
  -4  12  -4      156.35      153.16      0.91 o
  -5  12  -4       52.42       52.53      0.37 o
  -6  12  -4      265.47      271.65      1.50 o
  -7  12  -4       40.08       39.92      0.31 o
  -8  12  -4      129.77      129.91      0.49 o
  -9  12  -4        8.54        8.94      0.12 o
 -10  12  -4        3.25        3.62      0.10 o
 -11  12  -4      100.67      102.46      0.58 o
 -12  12  -4      166.36      166.89      1.36 o
 -13  12  -4        1.62        1.36      0.09 o
 -14  12  -4       38.84       36.94      0.35 o
 -15  12  -4        0.21        0.23      0.10 o
 -17  12  -4       15.07       14.94      0.27 o
 -18  12  -4        6.50        6.28      0.13 o
 -19  12  -4       13.76       12.21      0.22 o
 -20  12  -4       36.44       30.62      0.46 o
  22  13  -4        1.74        1.41      0.20 o
  21  13  -4        0.31        0.45      0.21 o
  20  13  -4       16.25       16.77      0.32 o
  19  13  -4       43.71       42.75      1.47 o
  18  13  -4       18.39       17.84      0.32 o
  17  13  -4      111.66      112.38      1.77 o
  16  13  -4      105.67      106.67      1.33 o
  15  13  -4       12.41       12.75      0.24 o
  14  13  -4        5.12        4.67      0.10 o
  12  13  -4        8.45        8.16      0.16 o
  11  13  -4        2.64        2.53      0.09 o
  10  13  -4      149.71      150.17      1.47 o
   9  13  -4       86.91       85.99      0.61 o
   8  13  -4       25.59       25.64      0.32 o
   7  13  -4        7.20        6.60      0.08 o
   6  13  -4       21.81       20.66      0.24 o
   5  13  -4        9.11        9.28      0.15 o
   4  13  -4       10.01        9.38      0.13 o
   3  13  -4       14.34       14.40      0.12 o
   2  13  -4      171.20      174.79      1.10 o
   1  13  -4       12.58       12.58      0.11 o
   0  13  -4        6.57        7.00      0.15 o
  -1  13  -4        0.68        0.70      0.08 o
  -2  13  -4        1.25        1.43      0.09 o
  -3  13  -4        1.14        1.29      0.09 o
  -4  13  -4      199.73      200.29      0.90 o
  -5  13  -4       35.25       35.00      0.17 o
  -6  13  -4        9.94        9.65      0.12 o
  -7  13  -4       77.81       77.02      0.32 o
  -8  13  -4        5.99        5.89      0.11 o
  -9  13  -4        2.51        2.49      0.10 o
 -10  13  -4       16.25       16.93      0.15 o
 -11  13  -4        1.81        2.01      0.10 o
 -12  13  -4       90.70       91.23      0.60 o
 -13  13  -4       95.08       92.61      0.89 o
 -14  13  -4      137.93      139.50      1.33 o
 -15  13  -4       27.05       27.97      0.29 o
 -16  13  -4       25.33       25.53      0.26 o
 -17  13  -4       30.47       29.53      0.38 o
 -18  13  -4       12.33       12.47      0.27 o
 -19  13  -4        1.97        2.38      0.15 o
  22  14  -4        9.92       10.37      0.29 o
  21  14  -4        4.78        4.65      0.26 o
  20  14  -4        4.37        4.69      0.16 o
  19  14  -4        2.99        2.27      0.15 o
  18  14  -4       16.43       17.58      0.39 o
  17  14  -4       12.70       14.42      0.29 o
  15  14  -4        2.85        3.28      0.10 o
  14  14  -4       56.82       58.70      1.00 o
  13  14  -4        6.93        6.24      0.16 o
  12  14  -4        0.61        0.45      0.07 o
  11  14  -4       73.27       76.12      0.78 o
  10  14  -4       10.07       10.27      0.13 o
   9  14  -4      121.61      119.84      0.65 o
   8  14  -4      234.11      234.19      1.73 o
   7  14  -4       82.88       79.00      0.49 o
   6  14  -4        2.48        2.58      0.08 o
   5  14  -4      125.74      124.07      0.67 o
   4  14  -4       48.36       48.16      0.60 o
   3  14  -4       50.90       49.56      0.26 o
   2  14  -4        1.41        1.61      0.09 o
   1  14  -4        7.74        7.68      0.11 o
   0  14  -4       95.65       97.16      0.62 o
  -1  14  -4        7.28        7.78      0.10 o
  -2  14  -4       57.64       57.49      0.38 o
  -3  14  -4       33.00       32.30      0.24 o
  -5  14  -4      179.59      179.76      1.60 o
  -6  14  -4       37.70       36.90      0.23 o
  -7  14  -4        2.53        2.46      0.11 o
  -8  14  -4      127.91      127.96      1.00 o
  -9  14  -4        5.53        5.71      0.11 o
 -10  14  -4        6.91        7.31      0.13 o
 -11  14  -4       27.76       27.78      0.27 o
 -12  14  -4        0.63        0.54      0.11 o
 -13  14  -4       47.82       46.57      0.49 o
 -14  14  -4        6.90        7.27      0.14 o
 -15  14  -4        1.88        1.96      0.11 o
 -16  14  -4       11.28       11.39      0.17 o
 -17  14  -4        9.41        8.54      0.22 o
 -18  14  -4        8.35        8.20      0.18 o
 -19  14  -4       31.76       28.82      0.59 o
  21  15  -4        3.32        3.59      0.22 o
  19  15  -4       35.15       36.93      0.40 o
  18  15  -4        7.90        7.48      0.25 o
  17  15  -4       48.64       52.05      0.84 o
  16  15  -4       67.69       66.83      1.17 o
  15  15  -4       32.62       33.08      0.63 o
  14  15  -4        3.20        2.57      0.11 o
  13  15  -4       19.78       19.87      0.24 o
  12  15  -4        3.70        3.98      0.08 o
  11  15  -4       51.78       52.28      0.47 o
  10  15  -4      121.21      120.30      1.00 o
   9  15  -4       12.82       11.79      0.17 o
   8  15  -4       76.69       76.02      0.76 o
   7  15  -4       65.90       66.46      0.52 o
   6  15  -4        4.21        4.29      0.10 o
   5  15  -4       15.67       15.40      0.19 o
   4  15  -4       10.72        9.74      0.16 o
   3  15  -4        5.99        6.22      0.12 o
   2  15  -4        7.23        7.29      0.13 o
   1  15  -4       47.50       47.03      0.31 o
  -1  15  -4       14.16       13.69      0.18 o
  -2  15  -4       72.06       71.71      0.34 o
  -3  15  -4       23.66       23.51      0.19 o
  -4  15  -4       87.26       85.85      0.68 o
  -5  15  -4      143.59      143.02      1.14 o
  -6  15  -4        0.12        0.39      0.11 o
  -7  15  -4      218.81      220.20      1.56 o
  -8  15  -4        7.46        7.22      0.13 o
  -9  15  -4        4.70        4.65      0.11 o
 -10  15  -4        1.01        1.08      0.10 o
 -11  15  -4       19.49       19.67      0.16 o
 -12  15  -4       62.65       62.96      0.58 o
 -13  15  -4       14.89       15.92      0.22 o
 -14  15  -4       21.82       21.61      0.26 o
 -15  15  -4       12.87       13.26      0.25 o
 -16  15  -4        9.96        9.76      0.16 o
 -17  15  -4       11.68       10.69      0.24 o
 -18  15  -4        4.99        4.61      0.15 o
  21  16  -4        1.13        1.06      0.23 o
  20  16  -4       49.96       54.01      1.17 o
  19  16  -4       15.36       17.01      0.27 o
  18  16  -4        5.74        5.99      0.15 o
  17  16  -4       28.32       30.38      0.70 o
  16  16  -4       19.35       20.09      0.44 o
  15  16  -4      107.96      108.61      1.96 o
  14  16  -4        3.56        3.66      0.14 o
  13  16  -4        0.74        0.64      0.08 o
  12  16  -4        1.50        1.48      0.07 o
  11  16  -4        3.79        3.77      0.09 o
  10  16  -4       69.07       67.68      0.47 o
   9  16  -4       19.85       19.39      0.17 o
   8  16  -4       43.99       45.98      0.54 o
   7  16  -4      132.34      135.94      1.34 o
   6  16  -4        0.17        0.31      0.10 o
   5  16  -4        9.19        9.05      0.13 o
   4  16  -4       21.39       21.68      0.19 o
   3  16  -4       86.17       85.11      0.53 o
   2  16  -4      156.33      152.01      1.01 o
   1  16  -4      150.87      149.86      0.78 o
   0  16  -4       53.01       53.13      0.35 o
  -1  16  -4       82.98       82.20      0.49 o
  -2  16  -4       36.74       36.58      0.25 o
  -3  16  -4       43.84       42.87      0.28 o
  -4  16  -4       10.95       11.00      0.12 o
  -5  16  -4      192.60      192.94      1.07 o
  -6  16  -4        0.30        0.46      0.12 o
  -7  16  -4        6.01        5.95      0.13 o
  -8  16  -4       91.53       89.22      0.69 o
  -9  16  -4       18.01       18.23      0.16 o
 -10  16  -4        5.74        5.73      0.12 o
 -11  16  -4       16.87       17.49      0.20 o
 -12  16  -4       44.98       45.12      0.45 o
 -13  16  -4       14.19       13.75      0.28 o
 -14  16  -4       22.14       21.67      0.39 o
 -15  16  -4        2.38        2.47      0.12 o
 -16  16  -4       10.58       10.28      0.17 o
 -17  16  -4       53.50       51.94      0.60 o
 -18  16  -4        2.01        2.20      0.16 o
  20  17  -4        4.04        4.42      0.21 o
  19  17  -4        1.03        0.99      0.17 o
  18  17  -4       10.44       10.89      0.26 o
  17  17  -4       14.71       16.53      0.45 o
  16  17  -4        2.74        2.60      0.11 o
  15  17  -4        5.67        6.17      0.17 o
  14  17  -4       36.61       37.99      0.54 o
  13  17  -4        3.83        3.66      0.12 o
  12  17  -4       24.00       24.35      0.26 o
  11  17  -4       32.38       31.51      0.36 o
  10  17  -4       13.15       13.36      0.13 o
   9  17  -4        7.18        7.32      0.11 o
   8  17  -4      143.25      147.65      1.11 o
   7  17  -4       20.85       20.49      0.23 o
   6  17  -4       14.72       14.55      0.14 o
   5  17  -4       18.85       18.17      0.23 o
   4  17  -4      111.44      111.51      0.78 o
   3  17  -4       21.39       20.77      0.24 o
   2  17  -4       93.77       92.49      0.63 o
   1  17  -4       68.29       67.17      0.42 o
  -1  17  -4        6.19        6.02      0.13 o
  -2  17  -4       73.08       71.65      0.56 o
  -3  17  -4       20.82       20.50      0.17 o
  -4  17  -4        0.98        1.20      0.12 o
  -5  17  -4       26.12       26.14      0.22 o
  -6  17  -4       25.68       24.73      0.28 o
  -7  17  -4        0.61        0.54      0.12 o
  -8  17  -4       45.93       46.50      0.46 o
  -9  17  -4        1.72        1.94      0.12 o
 -10  17  -4        2.66        2.66      0.12 o
 -12  17  -4       10.31       10.37      0.17 o
 -13  17  -4        9.73       10.49      0.29 o
 -14  17  -4        4.62        4.88      0.14 o
 -15  17  -4        2.70        2.56      0.13 o
 -17  17  -4        1.01        1.49      0.13 o
  20  18  -4        2.63        3.03      0.22 o
  18  18  -4       22.70       23.45      0.33 o
  16  18  -4       46.49       50.41      0.98 o
  15  18  -4      118.35      130.74      1.06 o
  14  18  -4        0.06        0.21      0.09 o
  13  18  -4       84.96       87.67      0.91 o
  12  18  -4        6.67        6.83      0.11 o
  11  18  -4        0.83        1.02      0.10 o
  10  18  -4      260.16      253.74      2.37 o
   9  18  -4       11.51       11.57      0.16 o
   8  18  -4       85.99       88.71      0.62 o
   7  18  -4      200.24      199.86      1.70 o
   6  18  -4       54.68       52.17      0.47 o
   5  18  -4      171.63      166.34      1.23 o
   4  18  -4        0.75        0.78      0.11 o
   3  18  -4       27.74       27.30      0.22 o
   2  18  -4      365.83      359.75      2.88 o
   1  18  -4       61.31       62.26      0.40 o
   0  18  -4       22.63       22.86      0.16 o
  -1  18  -4       20.09       20.19      0.23 o
  -2  18  -4        2.13        2.16      0.13 o
  -3  18  -4       23.27       23.48      0.28 o
  -4  18  -4      145.55      150.91      1.10 o
  -5  18  -4       27.34       27.26      0.31 o
  -6  18  -4       35.42       33.93      0.42 o
  -7  18  -4      112.38      111.12      0.68 o
  -8  18  -4        1.78        2.16      0.12 o
  -9  18  -4        0.78        0.79      0.14 o
 -10  18  -4      124.19      123.07      0.73 o
 -11  18  -4        9.86        9.92      0.16 o
 -12  18  -4      149.31      149.68      1.49 o
 -13  18  -4       10.41       10.33      0.18 o
 -14  18  -4        7.14        7.93      0.24 o
 -15  18  -4       54.56       53.44      0.49 o
 -16  18  -4        1.76        1.57      0.13 o
 -17  18  -4        0.52        0.57      0.14 o
  19  19  -4       66.66       71.89      1.18 o
  18  19  -4       23.09       23.24      0.53 o
  17  19  -4       10.19       10.73      0.21 o
  16  19  -4        5.03        5.20      0.17 o
  15  19  -4       13.76       13.95      0.35 o
  14  19  -4       84.09       84.35      0.69 o
  13  19  -4       63.32       62.67      0.84 o
  12  19  -4       31.00       30.28      0.37 o
  11  19  -4       21.95       21.33      0.22 o
  10  19  -4        2.75        2.73      0.10 o
   9  19  -4       12.05       12.42      0.19 o
   8  19  -4        8.81        9.11      0.16 o
   7  19  -4        8.18        7.81      0.12 o
   6  19  -4        3.45        3.88      0.11 o
   5  19  -4       74.77       74.54      0.79 o
   4  19  -4       21.67       21.02      0.22 o
   3  19  -4       16.85       17.07      0.20 o
   2  19  -4       30.41       30.06      0.28 o
   1  19  -4      130.08      130.30      0.74 o
   0  19  -4        1.64        1.58      0.10 o
  -1  19  -4       84.43       83.12      0.42 o
  -2  19  -4      219.01      220.67      1.53 o
  -3  19  -4      138.34      139.97      0.75 o
  -4  19  -4      161.37      163.76      1.21 o
  -5  19  -4        7.65        7.91      0.16 o
  -6  19  -4       31.97       32.10      0.37 o
  -7  19  -4      108.61      107.23      0.67 o
  -8  19  -4        0.51        0.52      0.12 o
 -10  19  -4        9.91       10.72      0.19 o
 -11  19  -4        5.47        5.64      0.15 o
 -12  19  -4       41.47       42.28      0.51 o
 -13  19  -4        7.36        7.12      0.15 o
 -14  19  -4        1.35        1.59      0.14 o
 -15  19  -4        0.40        0.38      0.13 o
 -16  19  -4       12.54       12.70      0.19 o
  18  20  -4        4.48        4.91      0.22 o
  17  20  -4        4.30        4.31      0.19 o
  16  20  -4        0.79        0.89      0.16 o
  15  20  -4        0.60        0.80      0.13 o
  14  20  -4       30.38       33.28      0.48 o
  13  20  -4       39.88       39.11      0.42 o
  12  20  -4        2.53        1.93      0.10 o
  11  20  -4       13.34       13.94      0.16 o
  10  20  -4       66.02       67.83      0.72 o
   9  20  -4      150.95      156.20      1.43 o
   8  20  -4       44.50       45.72      0.32 o
   7  20  -4       91.63       91.95      0.71 o
   6  20  -4       19.57       19.17      0.26 o
   5  20  -4      254.30      254.92      2.46 o
   4  20  -4       58.11       57.82      0.44 o
   3  20  -4       32.45       31.87      0.18 o
   2  20  -4       15.52       15.96      0.15 o
   0  20  -4       10.29       10.20      0.15 o
  -1  20  -4        1.23        1.20      0.12 o
  -2  20  -4       48.54       48.44      0.28 o
  -3  20  -4        2.54        2.79      0.11 o
  -4  20  -4        0.52        0.53      0.14 o
  -5  20  -4       35.28       35.94      0.25 o
  -6  20  -4       62.37       62.82      0.68 o
  -7  20  -4       41.53       42.79      0.40 o
  -8  20  -4       32.27       32.06      0.34 o
  -9  20  -4       46.72       44.55      0.35 o
 -10  20  -4       37.73       37.05      0.31 o
 -11  20  -4       85.12       87.68      0.74 o
 -12  20  -4        5.37        5.98      0.15 o
 -13  20  -4        1.40        1.25      0.15 o
 -14  20  -4       11.60       11.70      0.24 o
 -15  20  -4        5.73        5.94      0.15 o
  17  21  -4        8.74        8.93      0.28 o
  16  21  -4       19.76       20.44      0.46 o
  15  21  -4       29.56       28.90      0.53 o
  14  21  -4       16.26       15.96      0.29 o
  13  21  -4       48.46       45.73      0.42 o
  12  21  -4        0.51        0.56      0.12 o
  10  21  -4       33.48       32.36      0.35 o
   8  21  -4        3.30        3.67      0.11 o
   7  21  -4        5.30        5.55      0.12 o
   5  21  -4        1.53        1.66      0.11 o
   4  21  -4       10.55       10.50      0.15 o
   3  21  -4        4.36        4.20      0.12 o
   1  21  -4        2.89        2.89      0.12 o
   0  21  -4        2.66        2.84      0.13 o
  -2  21  -4       57.43       58.64      0.39 o
  -3  21  -4        5.02        5.53      0.13 o
  -4  21  -4       20.79       21.06      0.29 o
  -5  21  -4       20.09       20.11      0.20 o
  -6  21  -4        2.67        2.82      0.16 o
  -7  21  -4       55.09       56.29      0.59 o
  -8  21  -4       37.59       37.44      0.45 o
  -9  21  -4        3.77        3.78      0.14 o
 -10  21  -4        1.34        1.69      0.14 o
 -11  21  -4        3.47        3.33      0.14 o
 -12  21  -4        6.67        7.32      0.20 o
 -13  21  -4       24.20       25.05      0.43 o
 -14  21  -4        3.48        3.30      0.15 o
  16  22  -4       72.42       70.51      0.58 o
  15  22  -4        5.45        5.80      0.29 o
  14  22  -4       32.53       31.59      0.43 o
  13  22  -4        1.69        1.39      0.14 o
  12  22  -4       42.59       41.29      0.48 o
  11  22  -4       79.24       75.36      0.83 o
  10  22  -4       40.74       39.18      0.40 o
   9  22  -4        8.53        8.45      0.13 o
   8  22  -4       10.72       11.16      0.15 o
   7  22  -4       54.23       54.64      0.69 o
   6  22  -4        8.90        8.73      0.20 o
   5  22  -4        6.89        7.08      0.17 o
   4  22  -4        3.45        3.62      0.12 o
   3  22  -4        6.58        6.35      0.13 o
   2  22  -4      130.07      128.72      0.71 o
   1  22  -4      216.50      213.85      0.84 o
   0  22  -4       18.62       18.72      0.20 o
  -1  22  -4        9.68       10.21      0.17 o
  -2  22  -4       34.75       34.25      0.35 o
  -3  22  -4       16.91       16.97      0.17 o
  -4  22  -4       69.20       68.00      0.57 o
  -5  22  -4       11.17       10.94      0.16 o
  -7  22  -4       26.84       25.20      0.25 o
  -8  22  -4       62.72       59.68      0.38 o
  -9  22  -4       32.13       31.67      0.34 o
 -10  22  -4       13.39       12.89      0.20 o
 -11  22  -4       28.57       29.37      0.40 o
 -12  22  -4        3.61        3.69      0.14 o
 -13  22  -4       26.75       26.51      0.35 o
  15  23  -4       14.54       14.50      0.33 o
  14  23  -4        4.83        4.86      0.16 o
  13  23  -4        8.13        7.88      0.17 o
  12  23  -4       10.89       10.05      0.15 o
  11  23  -4        0.50        0.49      0.14 o
  10  23  -4        7.29        7.47      0.14 o
   9  23  -4        4.55        4.69      0.13 o
   8  23  -4       36.54       36.30      0.34 o
   7  23  -4        6.40        5.90      0.14 o
   6  23  -4       16.20       16.06      0.23 o
   5  23  -4        1.21        1.08      0.13 o
   4  23  -4        1.79        1.75      0.11 o
   2  23  -4       17.80       18.45      0.22 o
   1  23  -4        1.18        1.13      0.13 o
  -1  23  -4        2.38        2.52      0.13 o
  -2  23  -4        6.58        6.97      0.16 o
  -3  23  -4        3.20        3.45      0.15 o
  -4  23  -4        7.10        7.18      0.14 o
  -5  23  -4        2.56        2.62      0.14 o
  -6  23  -4        1.53        1.67      0.15 o
  -7  23  -4        1.43        1.42      0.14 o
  -8  23  -4        3.70        3.81      0.13 o
  -9  23  -4       11.51       11.04      0.22 o
 -10  23  -4        4.41        4.18      0.14 o
 -11  23  -4        6.52        6.99      0.16 o
 -12  23  -4        3.60        3.91      0.15 o
  14  24  -4        7.78        7.76      0.21 o
  13  24  -4        0.79        0.84      0.15 o
  12  24  -4       14.86       13.13      0.28 o
  10  24  -4        0.72        0.70      0.15 o
   9  24  -4      153.09      157.92      1.36 o
   8  24  -4       32.90       33.08      0.34 o
   7  24  -4        5.59        5.89      0.14 o
   6  24  -4        1.46        1.51      0.13 o
   5  24  -4        3.83        3.92      0.12 o
   4  24  -4       36.22       36.02      0.33 o
   3  24  -4       79.52       79.18      0.55 o
   2  24  -4        8.43        8.36      0.15 o
   1  24  -4       11.99       11.63      0.15 o
   0  24  -4       24.75       24.47      0.24 o
  -1  24  -4       30.30       29.84      0.28 o
  -2  24  -4        6.83        6.96      0.15 o
  -3  24  -4        8.78        8.60      0.15 o
  -4  24  -4       44.58       44.13      0.31 o
  -5  24  -4       10.38       10.48      0.22 o
  -6  24  -4      103.62      102.96      0.65 o
  -7  24  -4        6.82        7.49      0.16 o
  -8  24  -4        1.79        2.24      0.13 o
  -9  24  -4       55.35       52.10      0.32 o
 -10  24  -4        0.60        0.91      0.14 o
 -11  24  -4        6.89        6.97      0.19 o
  13  25  -4       18.56       17.72      0.23 o
  10  25  -4        3.06        2.96      0.16 o
   9  25  -4        4.52        4.57      0.14 o
   8  25  -4        3.31        3.28      0.14 o
   7  25  -4       15.24       15.06      0.23 o
   6  25  -4        6.41        6.37      0.14 o
   5  25  -4        7.77        7.74      0.15 o
   4  25  -4        1.06        0.98      0.13 o
   3  25  -4        0.82        0.75      0.14 o
   2  25  -4       60.29       59.12      0.53 o
   1  25  -4       21.09       20.54      0.27 o
   0  25  -4        5.53        5.84      0.14 o
  -1  25  -4        0.46        0.49      0.13 o
  -2  25  -4        2.09        2.21      0.17 o
  -3  25  -4       16.20       16.30      0.18 o
  -4  25  -4        0.45        0.60      0.14 o
  -5  25  -4        1.42        1.44      0.14 o
  -6  25  -4       51.37       49.71      0.36 o
  -7  25  -4       13.64       13.64      0.19 o
  -8  25  -4        3.30        3.17      0.14 o
  -9  25  -4        0.27        0.46      0.14 o
 -10  25  -4        5.20        5.57      0.15 o
  11  26  -4       28.08       27.36      0.30 o
  10  26  -4       58.93       60.32      0.67 o
   9  26  -4        9.26        9.89      0.19 o
   8  26  -4       15.30       15.10      0.22 o
   6  26  -4       36.30       37.87      0.53 o
   4  26  -4        0.08        0.37      0.15 o
   3  26  -4        9.98        9.76      0.15 o
   2  26  -4       43.85       44.69      0.39 o
   1  26  -4        3.03        3.27      0.13 o
   0  26  -4        2.77        2.69      0.14 o
  -1  26  -4        1.07        1.28      0.14 o
  -2  26  -4        3.52        3.42      0.14 o
  -3  26  -4        0.84        0.99      0.14 o
  -4  26  -4        1.53        1.53      0.15 o
  -5  26  -4        7.73        7.87      0.16 o
  -6  26  -4        4.98        5.34      0.15 o
  -7  26  -4       23.03       22.51      0.23 o
  -8  26  -4       30.18       28.71      0.32 o
   9  27  -4       15.39       14.51      0.35 o
   8  27  -4       22.36       21.85      0.39 o
   7  27  -4        6.86        6.70      0.17 o
   5  27  -4        6.55        6.74      0.15 o
   4  27  -4        9.65        9.72      0.23 o
   3  27  -4        3.60        3.52      0.15 o
   2  27  -4       15.55       16.11      0.23 o
   1  27  -4       52.75       53.91      0.37 o
   0  27  -4       13.04       13.26      0.17 o
  -1  27  -4        2.42        2.60      0.14 o
  -2  27  -4        4.97        5.08      0.14 o
  -3  27  -4        4.13        4.52      0.15 o
  -4  27  -4        0.36        0.33      0.16 o
  -5  27  -4       22.99       22.75      0.20 o
  -6  27  -4       33.11       34.30      0.33 o
   6  28  -4        2.50        2.25      0.16 o
   5  28  -4       13.47       13.06      0.18 o
   4  28  -4       11.91       12.04      0.18 o
   3  28  -4       73.30       74.89      0.56 o
   2  28  -4       16.98       17.23      0.22 o
   1  28  -4       25.88       25.83      0.30 o
   0  28  -4       32.23       32.11      0.32 o
  -1  28  -4       44.04       44.85      0.25 o
  -2  28  -4       30.30       30.20      0.28 o
  -3  28  -4       32.00       32.26      0.32 o
  24   1  -5        5.24        4.67      0.33 o
  23   1  -5       39.39       35.48      1.14 o
  22   1  -5       12.70       11.33      0.57 o
  21   1  -5       29.51       26.42      0.48 o
  20   1  -5       45.79       42.76      0.92 o
  19   1  -5        1.33        1.26      0.07 o
  18   1  -5       17.75       16.73      0.59 o
  17   1  -5        0.09        0.14      0.04 o
  16   1  -5       13.87       13.83      0.27 o
  15   1  -5      581.43      593.95      4.68 o
  14   1  -5       24.69       24.05      0.24 o
  13   1  -5       62.44       62.63      0.52 o
  12   1  -5        0.15        0.17      0.06 o
  11   1  -5        5.49        5.20      0.10 o
  10   1  -5      235.84      237.36      1.41 o
   9   1  -5      574.43      589.74      3.91 o
   8   1  -5      356.49      374.66      2.18 o
   7   1  -5      403.45      412.88      2.83 o
   6   1  -5       22.95       24.83      0.28 o
   5   1  -5        1.50        1.36      0.05 o
   4   1  -5       72.48       71.71      0.68 o
   3   1  -5      819.93      834.67      4.92 o
   2   1  -5      660.61      662.85      4.35 o
   1   1  -5      902.77      926.33      5.56 o
   0   1  -5      412.97      421.55      2.24 o
  -1   1  -5       20.99       18.86      0.16 o
  -2   1  -5      183.23      186.64      1.24 o
  -3   1  -5       11.99       10.73      0.11 o
  -4   1  -5      490.87      490.64      2.31 o
  -5   1  -5      710.72      714.08      2.97 o
  -6   1  -5      256.00      253.60      1.07 o
  -7   1  -5       55.16       53.87      0.24 o
  -8   1  -5       48.53       46.75      0.25 o
  -9   1  -5        0.55        0.67      0.10 o
 -10   1  -5      214.27      211.76      1.13 o
 -11   1  -5       74.25       73.26      0.58 o
 -12   1  -5      148.12      144.74      0.81 o
 -13   1  -5        5.42        4.96      0.13 o
 -14   1  -5        1.31        1.77      0.09 o
 -15   1  -5       25.48       26.01      0.40 o
 -16   1  -5        3.22        3.04      0.10 o
 -17   1  -5       14.20       16.25      0.29 o
 -18   1  -5       32.90       36.82      0.62 o
 -19   1  -5       39.40       41.48      0.92 o
  25   2  -5       12.23       10.79      1.95 o
  24   2  -5       44.71       41.19      1.32 o
  23   2  -5        3.96        3.53      0.28 o
  22   2  -5       14.44       13.16      0.61 o
  21   2  -5        6.68        5.72      0.26 o
  20   2  -5        0.95        0.87      0.13 o
  19   2  -5        6.47        6.04      0.15 o
  18   2  -5       40.92       40.95      0.93 o
  17   2  -5        6.52        6.01      0.11 o
  16   2  -5        4.16        4.02      0.09 o
  15   2  -5        6.35        6.28      0.11 o
  13   2  -5       28.97       27.62      0.36 o
  12   2  -5       67.28       65.34      0.57 o
  11   2  -5       17.83       17.26      0.14 o
  10   2  -5       35.72       35.16      0.32 o
   9   2  -5        0.18        0.25      0.04 o
   8   2  -5       72.52       71.08      0.38 o
   7   2  -5      195.71      192.15      1.21 o
   6   2  -5      759.69      771.12      3.74 o
   5   2  -5       55.33       54.92      0.47 o
   4   2  -5       11.63       12.00      0.10 o
   3   2  -5       36.21       35.84      0.27 o
   2   2  -5       44.60       43.39      0.29 o
   1   2  -5      628.85      632.89      5.25 o
   0   2  -5       55.25       52.79      0.41 o
  -1   2  -5      418.84      415.03      1.83 o
  -2   2  -5      200.53      199.85      0.77 o
  -3   2  -5       19.20       19.37      0.16 o
  -4   2  -5       16.44       16.40      0.10 o
  -5   2  -5      119.07      118.24      0.51 o
  -6   2  -5       48.55       46.82      0.29 o
  -7   2  -5        3.37        3.41      0.09 o
  -8   2  -5      105.12      102.20      0.47 o
  -9   2  -5       27.41       26.89      0.18 o
 -10   2  -5        9.74        9.65      0.12 o
 -11   2  -5      152.32      153.70      1.10 o
 -12   2  -5       40.01       39.85      0.34 o
 -13   2  -5       28.47       29.34      0.29 o
 -14   2  -5       42.19       41.86      0.39 o
 -15   2  -5        0.61        0.54      0.08 o
 -16   2  -5        8.89        8.81      0.15 o
 -17   2  -5        4.79        5.22      0.14 o
 -18   2  -5        0.49        0.42      0.13 o
 -19   2  -5       47.01       47.67      0.70 o
 -20   2  -5        0.82        1.13      0.13 o
  25   3  -5        7.84        6.14      0.55 o
  24   3  -5       79.03       73.39      4.73 o
  23   3  -5        2.16        2.05      0.19 o
  22   3  -5       76.66       69.02      1.15 o
  21   3  -5       35.28       32.25      0.96 o
  20   3  -5        0.91        0.68      0.12 o
  19   3  -5       63.14       64.24      1.34 o
  18   3  -5       39.96       37.82      0.51 o
  17   3  -5       19.53       20.57      0.27 o
  16   3  -5      175.34      177.78      2.17 o
  15   3  -5       56.53       55.50      0.86 o
  14   3  -5       83.74       85.87      0.81 o
  13   3  -5        1.50        1.35      0.05 o
  12   3  -5       66.17       66.23      0.59 o
  11   3  -5        1.50        1.56      0.06 o
  10   3  -5        6.45        6.41      0.09 o
   9   3  -5       32.14       30.71      0.19 o
   8   3  -5     1123.36     1139.75      8.55 o
   7   3  -5        9.37        8.35      0.09 o
   6   3  -5       77.97       76.85      0.51 o
   5   3  -5        3.47        2.66      0.05 o
   4   3  -5      571.93      568.75      3.81 o
   3   3  -5       72.17       67.67      0.51 o
   2   3  -5      645.20      649.75      4.28 o
   1   3  -5      400.54      403.47      2.24 o
   0   3  -5        6.48        5.48      0.07 o
  -1   3  -5      227.90      213.85      1.10 o
  -2   3  -5      410.87      398.31      1.93 o
  -3   3  -5      249.50      247.51      1.01 o
  -4   3  -5      150.53      150.07      0.77 o
  -5   3  -5      203.66      201.63      1.06 o
  -6   3  -5       67.56       65.86      0.28 o
  -7   3  -5       56.09       56.02      0.24 o
  -8   3  -5        1.74        1.84      0.07 o
  -9   3  -5        5.96        5.31      0.08 o
 -10   3  -5       24.60       23.18      0.27 o
 -11   3  -5       43.45       46.10      0.36 o
 -12   3  -5      160.71      167.11      1.61 o
 -13   3  -5       43.47       42.93      0.59 o
 -15   3  -5      168.21      167.61      1.64 o
 -16   3  -5        9.16        9.56      0.14 o
 -17   3  -5      128.10      127.99      1.43 o
 -18   3  -5       15.69       16.83      0.32 o
 -19   3  -5        0.32        0.31      0.14 o
 -20   3  -5       17.55       15.00      0.36 o
 -21   3  -5       24.85       25.20      0.45 o
  25   4  -5       25.35       23.23      2.13 o
  24   4  -5       32.17       30.03      2.33 o
  23   4  -5        7.24        6.02      0.90 o
  22   4  -5        1.43        1.14      0.15 o
  21   4  -5       53.14       51.19      0.94 o
  20   4  -5        0.21        0.27      0.08 o
  19   4  -5       30.48       28.82      0.67 o
  18   4  -5      103.53      103.98      1.77 o
  16   4  -5       92.38       92.64      1.33 o
  15   4  -5       88.35       88.35      0.91 o
  14   4  -5        1.55        1.81      0.07 o
  13   4  -5       49.12       49.39      0.43 o
  12   4  -5        4.79        4.50      0.06 o
  11   4  -5      104.95      103.94      1.05 o
  10   4  -5      464.40      477.79      2.52 o
   9   4  -5       58.25       57.54      0.66 o
   8   4  -5      306.63      307.60      2.83 o
   7   4  -5       25.94       26.03      0.27 o
   6   4  -5       87.43       85.25      0.51 o
   5   4  -5       81.79       81.36      0.62 o
   4   4  -5        2.19        2.47      0.08 o
   3   4  -5      621.92      620.42      4.07 o
   2   4  -5      351.15      347.05      1.95 o
   1   4  -5      104.69      104.01      0.63 o
   0   4  -5      372.41      364.83      2.24 o
  -1   4  -5      601.84      601.22      2.62 o
  -2   4  -5       19.76       19.76      0.16 o
  -3   4  -5      306.16      300.37      1.33 o
  -4   4  -5       54.79       53.96      0.29 o
  -5   4  -5      341.07      338.36      1.38 o
  -6   4  -5       68.48       65.44      0.38 o
  -7   4  -5        1.33        1.47      0.07 o
  -8   4  -5      290.29      294.85      2.10 o
  -9   4  -5       18.79       18.05      0.12 o
 -10   4  -5        3.14        3.38      0.09 o
 -11   4  -5      101.19      102.36      1.03 o
 -12   4  -5       21.31       22.08      0.29 o
 -13   4  -5      105.93      106.46      0.79 o
 -15   4  -5       76.39       75.33      0.84 o
 -16   4  -5        8.62        8.79      0.14 o
 -17   4  -5        3.81        3.83      0.11 o
 -18   4  -5       14.92       13.78      0.27 o
 -19   4  -5        3.46        3.87      0.17 o
 -20   4  -5       73.22       67.93      1.37 o
 -21   4  -5       11.03       10.73      0.35 o
  25   5  -5       18.21       15.85      2.09 o
  24   5  -5      153.98      141.36      7.51 o
  22   5  -5       36.64       31.96      1.25 o
  21   5  -5       24.53       21.64      0.51 o
  19   5  -5      205.46      213.24      2.00 o
  18   5  -5       31.63       31.44      0.40 o
  17   5  -5        0.14        0.21      0.05 o
  16   5  -5       63.78       66.69      0.61 o
  15   5  -5      309.67      323.50      2.94 o
  14   5  -5      308.24      317.43      2.03 o
  13   5  -5       11.57       11.89      0.22 o
  12   5  -5        3.28        3.19      0.09 o
  11   5  -5       50.78       50.34      0.37 o
  10   5  -5        9.93       10.32      0.19 o
   9   5  -5     1359.78     1365.24      8.23 o
   8   5  -5       31.41       31.57      0.34 o
   7   5  -5      621.48      629.37      4.31 o
   6   5  -5      138.71      140.54      1.35 o
   5   5  -5      174.76      170.00      1.21 o
   4   5  -5      459.95      465.01      2.77 o
   3   5  -5      346.47      343.83      2.87 o
   2   5  -5     1489.33     1510.27      9.16 o
   1   5  -5      228.84      225.92      1.03 o
   0   5  -5      202.98      207.82      1.21 o
  -1   5  -5      276.05      281.73      1.60 o
  -2   5  -5       25.90       24.17      0.14 o
  -3   5  -5      173.77      172.34      1.07 o
  -4   5  -5      117.52      115.78      0.55 o
  -5   5  -5      247.52      248.62      2.28 o
  -6   5  -5     1881.23     1913.11     10.87 o
  -7   5  -5      207.79      208.45      1.21 o
  -8   5  -5        1.59        1.81      0.09 o
  -9   5  -5       11.26       10.79      0.10 o
 -10   5  -5       60.46       61.87      0.36 o
 -11   5  -5      528.59      533.04      4.15 o
 -13   5  -5        4.06        3.73      0.09 o
 -14   5  -5       12.90       11.53      0.13 o
 -15   5  -5       20.90       19.53      0.25 o
 -16   5  -5        3.66        3.55      0.10 o
 -17   5  -5       13.11       12.19      0.25 o
 -18   5  -5       76.19       72.18      0.88 o
 -19   5  -5       65.67       62.30      1.10 o
 -20   5  -5        0.66        1.11      0.14 o
 -21   5  -5        8.33        5.98      0.17 o
  23   6  -5        1.24        1.36      0.20 o
  22   6  -5        6.60        6.31      0.52 o
  21   6  -5       12.50       11.37      0.38 o
  20   6  -5        8.85        7.61      0.27 o
  19   6  -5       15.97       14.92      0.42 o
  18   6  -5        0.21        0.23      0.05 o
  17   6  -5       10.69       10.42      0.18 o
  16   6  -5        9.71        9.79      0.15 o
  15   6  -5       50.33       51.95      0.69 o
  14   6  -5       12.31       11.64      0.18 o
  12   6  -5       26.22       25.39      0.32 o
  11   6  -5       59.94       59.77      0.71 o
  10   6  -5      536.57      524.76      6.27 o
   9   6  -5       63.85       62.89      0.56 o
   8   6  -5      181.56      182.72      1.71 o
   7   6  -5       46.30       46.77      0.28 o
   6   6  -5       21.62       20.74      0.17 o
   5   6  -5      220.90      213.92      0.94 o
   4   6  -5        0.93        0.94      0.05 o
   3   6  -5      430.37      420.51      2.51 o
   2   6  -5      381.84      378.12      2.23 o
   1   6  -5        1.88        1.89      0.07 o
   0   6  -5        0.69        0.65      0.06 o
  -1   6  -5       87.34       86.15      0.48 o
  -2   6  -5        2.18        2.07      0.09 o
  -3   6  -5      228.93      224.85      1.44 o
  -4   6  -5        4.26        4.39      0.08 o
  -5   6  -5        1.82        1.56      0.07 o
  -6   6  -5       23.80       23.08      0.16 o
  -7   6  -5        2.41        2.25      0.08 o
  -8   6  -5       46.98       46.88      0.47 o
  -9   6  -5        3.33        3.52      0.10 o
 -10   6  -5        1.49        1.88      0.09 o
 -11   6  -5        7.10        7.69      0.13 o
 -12   6  -5        0.31        0.50      0.09 o
 -13   6  -5        0.93        1.08      0.08 o
 -14   6  -5       12.83       13.20      0.14 o
 -15   6  -5       84.03       83.51      0.71 o
 -16   6  -5        5.39        5.24      0.11 o
 -17   6  -5        0.76        0.65      0.08 o
 -18   6  -5        1.88        2.08      0.10 o
 -19   6  -5       15.25       14.18      0.37 o
 -20   6  -5       50.60       48.99      0.94 o
 -21   6  -5        4.56        4.45      0.18 o
  24   7  -5        2.93        2.61      0.49 o
  23   7  -5       27.06       25.39      1.18 o
  22   7  -5       18.88       17.27      0.65 o
  21   7  -5       92.22       89.36      2.07 o
  20   7  -5        4.87        3.81      0.25 o
  19   7  -5       28.89       29.07      0.56 o
  18   7  -5       18.38       17.59      0.57 o
  17   7  -5       24.53       25.55      0.35 o
  16   7  -5       20.22       20.80      0.31 o
  15   7  -5      113.62      117.02      0.86 o
  14   7  -5       57.75       57.66      0.86 o
  13   7  -5       75.32       73.88      0.83 o
  12   7  -5        0.19        0.16      0.06 o
  11   7  -5       33.24       32.95      0.45 o
  10   7  -5       64.68       64.72      0.34 o
   9   7  -5      583.53      583.58      4.45 o
   8   7  -5      247.76      250.32      1.76 o
   7   7  -5      128.84      128.07      0.96 o
   6   7  -5        0.41        0.40      0.05 o
   5   7  -5        5.42        4.41      0.06 o
   4   7  -5      225.95      225.49      1.56 o
   3   7  -5       31.57       30.77      0.16 o
   2   7  -5      306.01      296.36      1.31 o
   1   7  -5     1120.30     1125.81      6.78 o
   0   7  -5       53.63       56.40      0.35 o
  -1   7  -5        4.62        3.86      0.07 o
  -2   7  -5        1.53        1.39      0.07 o
  -3   7  -5        0.20        0.38      0.08 o
  -4   7  -5      776.46      774.18      3.18 o
  -5   7  -5      314.72      311.58      1.53 o
  -6   7  -5        0.96        1.06      0.07 o
  -7   7  -5       71.02       68.98      0.36 o
  -8   7  -5        5.06        4.97      0.09 o
  -9   7  -5        2.68        2.78      0.11 o
 -10   7  -5       59.86       61.19      0.42 o
 -11   7  -5       16.20       17.20      0.19 o
 -12   7  -5      150.28      152.36      1.30 o
 -13   7  -5      108.96      108.03      1.08 o
 -14   7  -5       40.62       43.74      0.58 o
 -15   7  -5        2.26        2.93      0.11 o
 -16   7  -5       10.13       10.60      0.17 o
 -17   7  -5       22.88       23.93      0.37 o
 -18   7  -5       42.86       40.45      0.45 o
 -19   7  -5        1.36        1.44      0.13 o
 -20   7  -5        0.66        0.54      0.17 o
 -21   7  -5       12.00       10.73      0.24 o
  24   8  -5        2.73        2.49      0.48 o
  23   8  -5        9.65        8.77      0.28 o
  21   8  -5        1.29        0.94      0.15 o
  20   8  -5        1.05        0.94      0.13 o
  19   8  -5        0.36        0.32      0.05 o
  18   8  -5       95.06      100.94      0.93 o
  17   8  -5       39.10       38.62      0.40 o
  16   8  -5        0.66        0.76      0.13 o
  14   8  -5        7.90        7.09      0.22 o
  13   8  -5       55.41       55.05      0.69 o
  12   8  -5       30.94       31.68      0.35 o
  11   8  -5        0.05        0.15      0.07 o
  10   8  -5        2.20        2.22      0.08 o
   9   8  -5        0.78        0.66      0.05 o
   7   8  -5        6.37        5.75      0.10 o
   6   8  -5        0.30        0.34      0.05 o
   5   8  -5       20.31       18.84      0.18 o
   4   8  -5       90.00       88.10      0.40 o
   3   8  -5        5.45        5.13      0.07 o
   2   8  -5        3.20        3.25      0.07 o
   1   8  -5       33.40       32.30      0.17 o
   0   8  -5      111.15      109.42      0.67 o
  -1   8  -5        7.33        7.23      0.09 o
  -2   8  -5       23.39       22.69      0.18 o
  -3   8  -5        5.67        5.83      0.08 o
  -4   8  -5        0.15        0.44      0.07 o
  -5   8  -5      195.45      196.38      0.94 o
  -6   8  -5       31.43       31.46      0.26 o
  -7   8  -5       18.09       18.72      0.18 o
  -8   8  -5       42.34       41.27      0.25 o
  -9   8  -5       45.15       44.79      0.25 o
 -10   8  -5       27.93       28.57      0.15 o
 -11   8  -5        1.87        1.96      0.09 o
 -12   8  -5       43.72       44.13      0.39 o
 -13   8  -5       58.23       57.05      0.45 o
 -14   8  -5        9.26        8.87      0.12 o
 -15   8  -5        4.87        4.72      0.11 o
 -16   8  -5        0.17        0.21      0.10 o
 -17   8  -5       13.12       13.19      0.22 o
 -18   8  -5        7.49        7.78      0.21 o
 -19   8  -5        1.44        1.52      0.14 o
 -20   8  -5        0.56        0.83      0.16 o
  24   9  -5       10.80       11.07      0.51 o
  23   9  -5        6.97        6.67      0.52 o
  22   9  -5       17.01       16.35      0.40 o
  21   9  -5        7.42        7.13      0.20 o
  20   9  -5       19.07       18.44      0.24 o
  19   9  -5       20.56       22.03      0.48 o
  18   9  -5       40.75       38.29      0.73 o
  16   9  -5       82.60       86.22      0.75 o
  15   9  -5        8.69        9.74      0.20 o
  14   9  -5       23.06       23.16      0.30 o
  13   9  -5       56.47       58.91      0.44 o
  11   9  -5        3.90        4.03      0.08 o
  10   9  -5       16.82       16.83      0.20 o
   9   9  -5       27.58       26.91      0.20 o
   8   9  -5      231.50      234.91      2.40 o
   7   9  -5       96.91       97.70      0.63 o
   6   9  -5       11.64       11.26      0.08 o
   5   9  -5      133.52      126.74      0.61 o
   4   9  -5      139.43      136.41      0.87 o
   3   9  -5       96.05       93.98      0.65 o
   2   9  -5      473.37      466.92      2.91 o
   1   9  -5      163.81      163.46      0.53 o
   0   9  -5      132.93      129.04      0.72 o
  -1   9  -5       10.66        9.61      0.21 o
  -2   9  -5       28.55       26.76      0.23 o
  -3   9  -5       28.71       27.94      0.20 o
  -4   9  -5       11.50       11.46      0.12 o
  -5   9  -5      142.65      143.37      0.60 o
  -7   9  -5       51.03       50.09      0.34 o
  -8   9  -5       36.54       36.42      0.36 o
  -9   9  -5       15.01       14.69      0.20 o
 -10   9  -5        3.97        4.66      0.10 o
 -11   9  -5       59.32       61.42      0.53 o
 -12   9  -5       31.09       32.65      0.41 o
 -13   9  -5       14.31       13.93      0.20 o
 -14   9  -5        2.72        2.71      0.11 o
 -15   9  -5       40.29       41.25      0.45 o
 -16   9  -5        2.74        3.17      0.12 o
 -17   9  -5       10.08       11.21      0.25 o
 -18   9  -5       40.36       40.08      0.58 o
 -19   9  -5       15.11       15.67      0.20 o
 -20   9  -5        1.67        1.46      0.16 o
  23  10  -5       18.03       17.67      0.51 o
  22  10  -5       40.01       39.70      0.87 o
  21  10  -5       20.56       20.38      0.39 o
  20  10  -5       16.02       15.67      0.33 o
  19  10  -5       17.55       17.56      0.38 o
  18  10  -5       55.60       58.24      0.80 o
  17  10  -5       58.83       60.16      0.77 o
  16  10  -5       24.41       24.25      0.37 o
  14  10  -5       36.19       37.74      0.33 o
  13  10  -5       15.32       15.10      0.25 o
  12  10  -5       49.11       49.30      0.51 o
  11  10  -5        0.43        0.47      0.09 o
  10  10  -5       41.13       42.50      0.38 o
   9  10  -5       95.70       93.05      1.00 o
   8  10  -5        0.17        0.15      0.07 o
   6  10  -5       63.21       60.77      0.61 o
   5  10  -5       28.09       27.85      0.14 o
   4  10  -5       71.85       72.50      0.51 o
   3  10  -5      211.71      213.95      1.88 o
   2  10  -5        5.42        5.64      0.09 o
   1  10  -5      140.53      136.08      0.87 o
   0  10  -5       38.70       38.84      0.24 o
  -3  10  -5       30.52       29.73      0.14 o
  -4  10  -5      113.14      110.75      0.53 o
  -5  10  -5       61.23       60.75      0.34 o
  -6  10  -5        1.91        2.02      0.09 o
  -7  10  -5        4.73        5.02      0.10 o
  -9  10  -5      173.96      172.25      0.88 o
 -10  10  -5       26.20       26.97      0.25 o
 -11  10  -5       25.93       25.34      0.19 o
 -13  10  -5       32.68       34.51      0.34 o
 -14  10  -5       74.98       75.60      0.73 o
 -15  10  -5        3.85        4.12      0.12 o
 -16  10  -5       38.31       38.69      0.39 o
 -17  10  -5       26.86       26.31      0.31 o
 -18  10  -5       14.70       14.97      0.27 o
 -19  10  -5       20.09       18.77      0.43 o
 -20  10  -5        7.20        7.04      0.20 o
  23  11  -5        7.85        7.76      0.30 o
  22  11  -5       46.40       46.35      1.24 o
  21  11  -5        6.17        6.08      0.28 o
  20  11  -5        8.47        8.53      0.16 o
  19  11  -5       27.88       28.47      0.48 o
  18  11  -5       14.33       14.07      0.39 o
  16  11  -5       11.99       12.44      0.25 o
  15  11  -5      301.78      312.95      4.22 o
  14  11  -5       47.36       48.13      0.79 o
  13  11  -5      166.66      164.93      1.23 o
  12  11  -5       49.39       49.55      0.39 o
  11  11  -5        8.83        8.72      0.13 o
  10  11  -5      103.05      103.33      0.91 o
   9  11  -5      429.77      441.99      4.34 o
   8  11  -5      379.81      374.90      2.94 o
   7  11  -5        9.07        9.56      0.13 o
   6  11  -5       23.91       23.95      0.23 o
   5  11  -5      119.03      118.00      0.67 o
   4  11  -5        0.34        0.47      0.06 o
   3  11  -5      606.03      602.49      4.30 o
   2  11  -5      150.53      144.48      0.94 o
   1  11  -5       52.81       52.58      0.43 o
   0  11  -5     1027.01     1060.94      5.53 o
  -1  11  -5       39.37       37.11      0.28 o
  -2  11  -5       20.81       21.22      0.24 o
  -3  11  -5       33.12       32.11      0.18 o
  -4  11  -5      120.83      120.15      0.52 o
  -5  11  -5      309.42      305.00      1.71 o
  -6  11  -5      482.51      484.00      2.11 o
  -7  11  -5       20.04       19.79      0.14 o
  -8  11  -5        6.84        7.04      0.12 o
  -9  11  -5       47.09       47.18      0.41 o
 -10  11  -5       37.71       37.99      0.43 o
 -11  11  -5       86.50       88.72      0.71 o
 -12  11  -5      138.68      135.61      0.90 o
 -13  11  -5       15.88       17.13      0.23 o
 -14  11  -5       16.70       15.95      0.22 o
 -15  11  -5       37.60       36.41      0.32 o
 -16  11  -5       22.78       22.96      0.28 o
 -17  11  -5       50.61       50.73      0.43 o
 -19  11  -5       36.32       34.35      0.66 o
  23  12  -5        3.34        3.03      0.28 o
  22  12  -5        5.02        4.64      0.23 o
  21  12  -5        4.11        4.78      0.20 o
  20  12  -5       25.21       25.23      0.56 o
  19  12  -5       11.97       11.21      0.35 o
  18  12  -5        5.13        5.07      0.12 o
  17  12  -5       42.13       42.99      0.63 o
  16  12  -5       35.81       36.45      0.64 o
  15  12  -5        2.74        2.76      0.08 o
  14  12  -5       50.62       52.16      0.62 o
  13  12  -5       11.04       11.29      0.14 o
  12  12  -5       74.60       73.92      0.76 o
  11  12  -5        0.10        0.17      0.07 o
  10  12  -5      233.47      229.92      3.13 o
   9  12  -5       62.63       62.99      0.52 o
   8  12  -5       28.42       27.57      0.38 o
   7  12  -5        0.43        0.25      0.07 o
   5  12  -5        7.61        7.32      0.09 o
   4  12  -5       64.10       65.71      0.58 o
   3  12  -5      124.76      123.56      1.08 o
   2  12  -5       20.50       19.91      0.23 o
   1  12  -5       33.28       32.90      0.25 o
   0  12  -5        9.18        9.39      0.11 o
  -1  12  -5        6.59        6.68      0.10 o
  -2  12  -5        4.14        4.36      0.09 o
  -3  12  -5       13.64       14.47      0.12 o
  -4  12  -5       66.82       67.85      0.60 o
  -6  12  -5       18.04       18.15      0.24 o
  -7  12  -5        1.13        1.44      0.10 o
  -8  12  -5        3.59        3.28      0.10 o
  -9  12  -5      116.06      116.63      0.52 o
 -10  12  -5        3.73        3.53      0.10 o
 -11  12  -5        7.91        8.37      0.12 o
 -12  12  -5        2.46        2.52      0.11 o
 -13  12  -5        3.10        3.27      0.11 o
 -14  12  -5       20.67       20.36      0.29 o
 -15  12  -5       23.45       23.11      0.33 o
 -16  12  -5        8.67        8.32      0.14 o
 -17  12  -5       13.46       13.06      0.19 o
 -18  12  -5        1.56        1.75      0.14 o
  22  13  -5       13.48       12.92      0.55 o
  21  13  -5       34.13       34.54      0.53 o
  20  13  -5       22.26       21.36      0.40 o
  19  13  -5       45.32       47.59      0.46 o
  18  13  -5        3.24        2.69      0.12 o
  17  13  -5       16.57       16.86      0.24 o
  16  13  -5       38.49       38.29      0.75 o
  15  13  -5       40.62       38.34      0.65 o
  14  13  -5        4.15        4.06      0.13 o
  13  13  -5       43.03       41.55      0.45 o
  12  13  -5        3.04        3.35      0.09 o
  11  13  -5        1.25        1.40      0.08 o
  10  13  -5       52.87       52.53      0.45 o
   9  13  -5        9.83        9.45      0.31 o
   8  13  -5      283.74      296.88      2.58 o
   7  13  -5       38.17       38.76      0.37 o
   6  13  -5        4.94        4.81      0.13 o
   5  13  -5        5.50        5.91      0.13 o
   4  13  -5        1.34        1.25      0.09 o
   3  13  -5       57.38       56.31      0.65 o
   2  13  -5      147.75      144.07      0.81 o
   1  13  -5      285.42      284.94      2.11 o
   0  13  -5        6.03        6.58      0.14 o
  -1  13  -5       21.99       20.35      0.19 o
  -2  13  -5       11.83       12.01      0.14 o
  -3  13  -5        1.20        1.52      0.09 o
  -4  13  -5      218.55      219.59      1.21 o
  -5  13  -5      160.15      159.81      1.21 o
  -6  13  -5       30.10       29.96      0.18 o
  -7  13  -5      136.48      135.89      0.71 o
  -9  13  -5       10.70       11.02      0.19 o
 -10  13  -5       30.73       31.18      0.23 o
 -11  13  -5        1.67        1.81      0.10 o
 -12  13  -5      105.99      105.04      0.94 o
 -13  13  -5       49.33       47.26      0.43 o
 -14  13  -5        5.30        6.19      0.12 o
 -15  13  -5       10.27       11.49      0.22 o
 -16  13  -5        1.47        1.24      0.11 o
 -17  13  -5       41.76       40.67      0.35 o
 -18  13  -5        9.01        9.03      0.16 o
 -19  13  -5        6.12        5.67      0.23 o
  22  14  -5       39.20       37.30      1.00 o
  21  14  -5       33.99       32.72      0.43 o
  20  14  -5       16.29       16.28      0.32 o
  19  14  -5        5.64        5.51      0.20 o
  18  14  -5        0.63        0.74      0.13 o
  17  14  -5        5.47        5.44      0.14 o
  16  14  -5       44.23       41.51      0.80 o
  15  14  -5       23.13       23.17      0.43 o
  14  14  -5       12.25       12.09      0.31 o
  13  14  -5        0.66        0.55      0.11 o
  12  14  -5        8.52        8.43      0.11 o
  11  14  -5       68.85       68.84      0.98 o
  10  14  -5       55.84       56.35      0.49 o
   9  14  -5        0.99        1.16      0.07 o
   8  14  -5       52.92       52.79      0.59 o
   7  14  -5       97.49       97.21      0.88 o
   6  14  -5       24.59       24.54      0.25 o
   5  14  -5       56.04       56.30      0.48 o
   4  14  -5       63.69       64.23      0.61 o
   3  14  -5       57.72       56.36      0.51 o
   2  14  -5       36.70       35.83      0.27 o
   1  14  -5        0.25        0.37      0.10 o
   0  14  -5       36.95       36.93      0.33 o
  -1  14  -5       62.22       61.11      0.37 o
  -2  14  -5       12.92       13.21      0.19 o
  -3  14  -5       28.01       26.51      0.33 o
  -4  14  -5      134.20      137.59      0.94 o
  -5  14  -5       30.89       29.93      0.24 o
  -6  14  -5        3.90        3.71      0.10 o
  -7  14  -5        1.36        1.07      0.10 o
  -8  14  -5       42.90       43.78      0.45 o
  -9  14  -5      212.42      214.95      1.16 o
 -10  14  -5        2.26        2.34      0.11 o
 -11  14  -5        0.54        0.56      0.11 o
 -13  14  -5        4.77        5.12      0.12 o
 -14  14  -5       30.30       29.19      0.41 o
 -15  14  -5        2.26        2.46      0.11 o
 -16  14  -5        7.69        7.80      0.14 o
 -17  14  -5       11.95       11.76      0.16 o
 -18  14  -5        1.54        1.45      0.13 o
  21  15  -5       11.36       11.66      0.53 o
  19  15  -5        0.84        0.63      0.14 o
  18  15  -5       24.84       25.37      0.51 o
  17  15  -5        0.31        0.32      0.14 o
  16  15  -5       23.37       23.47      0.60 o
  15  15  -5       15.92       15.78      0.27 o
  14  15  -5       50.39       50.70      0.74 o
  13  15  -5      150.96      149.46      1.41 o
  12  15  -5       30.20       28.68      0.41 o
  11  15  -5        9.53        9.94      0.13 o
  10  15  -5        0.28        0.27      0.08 o
   9  15  -5       44.75       45.26      0.57 o
   8  15  -5        8.10        8.36      0.10 o
   7  15  -5      141.53      141.00      0.93 o
   6  15  -5        2.31        2.25      0.08 o
   5  15  -5      272.92      274.17      1.68 o
   4  15  -5       19.50       19.56      0.17 o
   3  15  -5        1.98        2.33      0.10 o
   2  15  -5      175.34      174.23      1.07 o
   1  15  -5       92.56       90.22      0.46 o
   0  15  -5      168.75      166.14      0.83 o
  -1  15  -5       53.34       54.33      0.40 o
  -2  15  -5       52.43       51.78      0.37 o
  -3  15  -5       15.04       14.41      0.18 o
  -4  15  -5        0.53        0.54      0.11 o
  -5  15  -5       21.71       21.60      0.18 o
  -6  15  -5       70.89       72.65      0.67 o
  -8  15  -5       15.38       15.26      0.26 o
  -9  15  -5        8.60        8.48      0.14 o
 -10  15  -5        4.11        4.23      0.11 o
 -11  15  -5       73.41       75.25      0.77 o
 -12  15  -5        0.96        1.01      0.12 o
 -13  15  -5       31.66       31.27      0.32 o
 -15  15  -5        4.16        4.60      0.12 o
 -16  15  -5       12.95       12.91      0.17 o
 -17  15  -5       22.14       21.01      0.33 o
 -18  15  -5       95.30       91.04      0.85 o
  21  16  -5       37.20       35.75      0.71 o
  20  16  -5       10.32       10.82      0.33 o
  19  16  -5        4.09        4.43      0.21 o
  18  16  -5       39.15       40.21      0.65 o
  17  16  -5       29.66       31.64      0.71 o
  16  16  -5       24.38       25.79      0.36 o
  15  16  -5        1.09        1.38      0.20 o
  14  16  -5       37.22       39.06      0.58 o
  13  16  -5       12.37       12.83      0.32 o
  12  16  -5        4.60        5.13      0.21 o
  11  16  -5        1.04        1.00      0.09 o
   9  16  -5       55.84       54.39      0.50 o
   8  16  -5       21.61       21.84      0.18 o
   7  16  -5        4.11        4.06      0.10 o
   6  16  -5        4.32        4.41      0.12 o
   5  16  -5       27.37       27.37      0.18 o
   4  16  -5       49.83       49.74      0.28 o
   3  16  -5       66.09       67.07      0.51 o
   2  16  -5        7.14        6.81      0.12 o
   1  16  -5       14.22       15.68      0.15 o
   0  16  -5       22.74       22.53      0.24 o
  -1  16  -5       36.46       36.83      0.44 o
  -2  16  -5       12.30       11.91      0.15 o
  -3  16  -5       46.53       47.19      0.45 o
  -4  16  -5       83.20       83.03      0.55 o
  -5  16  -5       25.79       25.54      0.22 o
  -6  16  -5       17.17       17.60      0.18 o
  -7  16  -5        2.13        2.55      0.11 o
  -8  16  -5       16.16       15.97      0.17 o
  -9  16  -5      165.55      167.44      1.21 o
 -10  16  -5       11.51       12.29      0.17 o
 -11  16  -5        0.65        0.61      0.12 o
 -12  16  -5        6.30        6.51      0.13 o
 -13  16  -5       28.95       29.57      0.34 o
 -14  16  -5       44.03       46.82      0.76 o
 -15  16  -5        1.89        2.18      0.12 o
 -16  16  -5       44.37       43.24      0.43 o
 -17  16  -5       25.11       23.54      0.40 o
  20  17  -5        2.96        3.02      0.19 o
  19  17  -5       30.00       30.06      0.34 o
  18  17  -5        7.81        8.07      0.21 o
  17  17  -5        8.96       10.03      0.33 o
  16  17  -5       14.38       15.05      0.29 o
  15  17  -5       44.71       49.48      0.41 o
  14  17  -5       76.35       74.41      0.65 o
  13  17  -5      128.41      121.54      1.31 o
  12  17  -5       20.96       21.60      0.35 o
  11  17  -5        4.89        4.70      0.15 o
  10  17  -5       10.63       11.03      0.15 o
   9  17  -5      444.60      453.74      4.61 o
   8  17  -5      112.86      112.84      0.72 o
   7  17  -5        0.69        0.49      0.09 o
   6  17  -5       11.94       11.62      0.12 o
   5  17  -5       62.09       62.37      0.46 o
   4  17  -5       68.69       66.99      0.54 o
   3  17  -5       73.69       72.18      0.58 o
   2  17  -5       39.75       38.12      0.28 o
   1  17  -5       62.83       61.07      0.34 o
   0  17  -5      442.54      454.20      2.04 o
  -1  17  -5        0.64        0.52      0.13 o
  -2  17  -5        2.32        2.44      0.16 o
  -3  17  -5       24.78       24.25      0.20 o
  -4  17  -5      136.37      135.90      1.04 o
  -5  17  -5       84.46       86.28      0.57 o
  -6  17  -5      205.37      207.75      1.93 o
  -7  17  -5       28.49       28.57      0.37 o
  -8  17  -5       23.79       23.52      0.29 o
  -9  17  -5       18.25       18.05      0.24 o
 -10  17  -5        1.89        2.16      0.13 o
 -11  17  -5       56.19       55.92      0.29 o
 -12  17  -5       54.81       54.34      0.55 o
 -13  17  -5        4.79        4.73      0.13 o
 -14  17  -5        0.56        0.33      0.12 o
 -15  17  -5        5.77        5.57      0.14 o
  19  18  -5        3.39        3.43      0.15 o
  18  18  -5       58.36       61.52      1.33 o
  16  18  -5       18.29       18.48      0.51 o
  14  18  -5       37.75       37.95      0.82 o
  13  18  -5        5.66        5.93      0.13 o
  10  18  -5       31.36       32.29      0.50 o
   9  18  -5       13.20       13.43      0.24 o
   8  18  -5        8.01        8.15      0.11 o
   6  18  -5        0.37        0.37      0.10 o
   5  18  -5        4.94        4.79      0.11 o
   4  18  -5      107.68      108.59      0.79 o
   3  18  -5       18.93       19.21      0.24 o
   2  18  -5        0.13        0.34      0.12 o
   0  18  -5       10.51       10.23      0.13 o
  -1  18  -5        1.69        1.67      0.11 o
  -2  18  -5        6.62        6.62      0.16 o
  -3  18  -5        0.32        0.40      0.15 o
  -4  18  -5       14.85       15.22      0.25 o
  -5  18  -5       63.37       64.21      0.61 o
  -6  18  -5       29.13       30.31      0.38 o
  -7  18  -5       24.77       25.94      0.26 o
  -8  18  -5       17.25       16.66      0.17 o
  -9  18  -5      107.68      107.08      0.68 o
 -10  18  -5        2.94        3.55      0.14 o
 -12  18  -5       22.63       21.83      0.37 o
 -13  18  -5       10.27       10.31      0.16 o
 -14  18  -5       25.75       24.76      0.22 o
 -15  18  -5        8.63        8.56      0.18 o
 -16  18  -5       14.61       14.46      0.22 o
  19  19  -5        0.45        0.55      0.18 o
  18  19  -5       34.92       37.90      0.42 o
  17  19  -5       11.47       13.04      0.35 o
  16  19  -5       54.63       57.87      0.99 o
  15  19  -5        0.19        0.47      0.14 o
  14  19  -5       29.77       29.76      0.64 o
  13  19  -5       16.41       16.46      0.32 o
  11  19  -5       33.94       33.44      0.34 o
  10  19  -5        0.64        0.86      0.08 o
   9  19  -5       10.27       10.20      0.12 o
   8  19  -5       72.63       72.55      0.68 o
   7  19  -5       63.18       61.85      0.40 o
   5  19  -5        8.31        8.09      0.13 o
   4  19  -5       16.98       16.80      0.17 o
   3  19  -5        7.29        7.10      0.13 o
   2  19  -5      224.94      221.90      1.68 o
   1  19  -5       19.95       20.11      0.27 o
   0  19  -5       33.40       32.80      0.24 o
  -1  19  -5       12.45       12.81      0.23 o
  -2  19  -5        3.43        3.48      0.12 o
  -3  19  -5       21.49       20.87      0.18 o
  -4  19  -5        4.49        4.58      0.14 o
  -5  19  -5       12.39       12.98      0.27 o
  -6  19  -5       17.61       18.08      0.24 o
  -7  19  -5       11.75       12.40      0.19 o
  -9  19  -5        5.27        5.67      0.16 o
 -11  19  -5       46.53       46.04      0.33 o
 -12  19  -5        1.95        2.10      0.18 o
 -13  19  -5       17.91       17.37      0.29 o
 -14  19  -5        9.14        8.72      0.17 o
 -15  19  -5       18.39       19.00      0.22 o
  18  20  -5        6.28        6.67      0.19 o
  17  20  -5        4.03        4.66      0.21 o
  16  20  -5       13.34       14.44      0.37 o
  15  20  -5        2.59        2.82      0.17 o
  14  20  -5        1.44        1.33      0.14 o
  13  20  -5        1.33        1.19      0.12 o
  12  20  -5        3.23        3.33      0.12 o
  11  20  -5        7.03        6.99      0.14 o
  10  20  -5       20.81       20.46      0.17 o
   9  20  -5        2.00        2.13      0.09 o
   7  20  -5        1.54        1.94      0.10 o
   6  20  -5       47.81       47.53      0.32 o
   5  20  -5       52.53       52.19      0.62 o
   4  20  -5        1.45        1.88      0.11 o
   3  20  -5        0.67        0.54      0.13 o
   2  20  -5       87.94       87.54      0.73 o
   1  20  -5       99.00       99.74      0.93 o
   0  20  -5        1.77        1.93      0.12 o
  -1  20  -5       16.16       15.87      0.23 o
  -2  20  -5        3.52        3.22      0.13 o
  -3  20  -5       62.97       63.36      0.41 o
  -4  20  -5        0.36        0.62      0.14 o
  -5  20  -5       31.84       31.92      0.42 o
  -6  20  -5        0.68        0.52      0.18 o
  -7  20  -5       12.25       12.00      0.17 o
  -8  20  -5        1.24        1.49      0.14 o
 -10  20  -5       21.32       21.47      0.24 o
 -11  20  -5        3.28        2.77      0.14 o
 -12  20  -5        6.92        7.21      0.18 o
 -13  20  -5        1.10        1.32      0.14 o
 -14  20  -5       36.93       37.92      0.51 o
  17  21  -5        3.53        4.03      0.20 o
  16  21  -5        0.37        0.37      0.17 o
  15  21  -5       50.39       53.21      0.98 o
  14  21  -5        1.61        1.94      0.15 o
  13  21  -5        2.02        1.87      0.20 o
  12  21  -5        2.18        1.77      0.12 o
  11  21  -5       67.69       67.80      1.07 o
  10  21  -5       26.01       27.57      0.36 o
   9  21  -5       12.74       13.31      0.20 o
   8  21  -5        6.22        6.11      0.13 o
   7  21  -5        1.05        0.71      0.11 o
   5  21  -5        9.18        9.06      0.13 o
   3  21  -5       15.83       15.67      0.18 o
   2  21  -5        2.69        2.97      0.13 o
   1  21  -5       57.04       57.57      0.42 o
   0  21  -5        3.84        3.97      0.15 o
  -1  21  -5       16.99       16.79      0.19 o
  -2  21  -5        0.29        0.42      0.15 o
  -3  21  -5        6.17        6.40      0.15 o
  -4  21  -5        8.06        8.17      0.16 o
  -5  21  -5       54.87       56.53      0.43 o
  -6  21  -5        5.03        4.84      0.16 o
  -7  21  -5       24.96       26.15      0.37 o
  -8  21  -5       16.67       17.35      0.25 o
 -10  21  -5       10.07       10.31      0.21 o
 -11  21  -5        1.40        1.45      0.15 o
 -12  21  -5       43.45       43.03      0.74 o
 -13  21  -5        2.54        2.08      0.15 o
  16  22  -5        0.76        1.17      0.18 o
  14  22  -5        0.60        0.48      0.16 o
  12  22  -5        3.18        2.69      0.13 o
  11  22  -5        1.30        1.32      0.13 o
  10  22  -5        0.10        0.43      0.11 o
   9  22  -5       11.92       11.65      0.23 o
   8  22  -5        5.75        5.66      0.13 o
   7  22  -5        0.07        0.29      0.11 o
   6  22  -5        5.96        5.63      0.13 o
   5  22  -5        1.41        1.31      0.11 o
   3  22  -5       22.75       22.46      0.19 o
   2  22  -5       28.01       28.03      0.19 o
   1  22  -5        1.08        1.01      0.13 o
   0  22  -5       10.56       11.02      0.16 o
  -1  22  -5        4.31        4.37      0.15 o
  -2  22  -5        4.10        4.37      0.14 o
  -3  22  -5        0.66        0.48      0.14 o
  -4  22  -5       13.22       12.64      0.22 o
  -5  22  -5        1.43        1.55      0.16 o
  -6  22  -5       10.70       11.18      0.27 o
  -7  22  -5       20.48       21.29      0.27 o
  -8  22  -5        5.07        4.94      0.16 o
  -9  22  -5       13.56       13.43      0.20 o
 -10  22  -5        1.02        1.15      0.16 o
 -11  22  -5        2.58        2.48      0.16 o
 -12  22  -5        9.31        9.53      0.24 o
  15  23  -5       87.59       86.63      1.62 o
  14  23  -5        1.76        1.77      0.16 o
  13  23  -5       79.14       71.59      1.10 o
  12  23  -5        2.51        2.27      0.13 o
  11  23  -5        5.23        5.35      0.16 o
  10  23  -5       27.84       28.14      0.31 o
   9  23  -5       59.83       61.03      0.59 o
   8  23  -5       79.64       79.14      0.62 o
   7  23  -5        9.19        8.85      0.17 o
   6  23  -5        4.41        4.22      0.12 o
   5  23  -5       41.46       40.46      0.45 o
   4  23  -5        5.35        5.30      0.13 o
   3  23  -5       74.02       71.22      0.53 o
   2  23  -5       16.08       15.65      0.24 o
   1  23  -5       30.67       30.37      0.32 o
   0  23  -5      143.55      143.80      0.74 o
  -1  23  -5        3.58        3.63      0.14 o
  -2  23  -5       44.15       43.54      0.40 o
  -3  23  -5        3.59        3.61      0.14 o
  -4  23  -5       65.26       64.34      0.61 o
  -5  23  -5       57.53       57.22      0.40 o
  -6  23  -5       25.31       25.93      0.22 o
  -7  23  -5       14.04       13.75      0.22 o
  -9  23  -5        2.33        2.41      0.17 o
 -10  23  -5       31.98       30.28      0.37 o
 -11  23  -5        1.59        1.69      0.16 o
  14  24  -5        4.29        4.34      0.16 o
  13  24  -5        3.63        3.81      0.17 o
  12  24  -5       13.16       13.08      0.33 o
  11  24  -5       32.58       31.93      0.38 o
  10  24  -5        1.11        1.13      0.16 o
   9  24  -5        0.72        0.67      0.15 o
   7  24  -5       48.99       48.58      0.40 o
   6  24  -5       65.44       66.79      0.50 o
   5  24  -5       30.54       30.29      0.28 o
   4  24  -5       37.59       37.38      0.40 o
   3  24  -5        0.77        0.79      0.13 o
   2  24  -5       24.55       24.51      0.26 o
   1  24  -5       26.10       25.98      0.22 o
   0  24  -5        0.36        0.36      0.16 o
  -1  24  -5        2.14        2.39      0.15 o
  -2  24  -5       27.58       27.87      0.25 o
  -3  24  -5        5.33        4.97      0.15 o
  -4  24  -5       39.83       40.78      0.26 o
  -5  24  -5        4.47        4.77      0.14 o
  -6  24  -5        7.42        7.72      0.17 o
  -7  24  -5        0.42        0.57      0.17 o
  -8  24  -5        0.82        0.94      0.15 o
  -9  24  -5       90.14       89.69      0.94 o
 -10  24  -5        2.19        1.81      0.15 o
  11  25  -5       18.66       19.39      0.42 o
  10  25  -5        0.65        0.61      0.15 o
   9  25  -5        7.60        7.65      0.16 o
   8  25  -5       17.24       17.08      0.27 o
   7  25  -5       18.58       18.75      0.19 o
   6  25  -5        0.22        0.39      0.12 o
   5  25  -5        6.60        7.08      0.14 o
   4  25  -5        9.91       10.14      0.15 o
   2  25  -5       92.33       90.39      0.69 o
   1  25  -5        2.46        2.41      0.15 o
   0  25  -5       21.98       22.39      0.19 o
  -1  25  -5       11.24       11.54      0.19 o
  -2  25  -5       14.28       14.65      0.20 o
  -3  25  -5       29.75       29.94      0.25 o
  -4  25  -5        1.21        1.32      0.15 o
  -5  25  -5        0.60        0.69      0.14 o
  -6  25  -5       15.44       16.43      0.28 o
  -8  25  -5        3.34        3.28      0.15 o
  10  26  -5        1.54        1.54      0.16 o
   8  26  -5        0.34        0.45      0.16 o
   7  26  -5        1.99        1.65      0.12 o
   6  26  -5        5.48        5.50      0.14 o
   5  26  -5       14.66       14.96      0.22 o
   4  26  -5        2.82        2.99      0.13 o
   3  26  -5        2.24        2.42      0.13 o
   2  26  -5       11.01       11.08      0.19 o
   1  26  -5       17.46       17.84      0.24 o
   0  26  -5       10.09       10.37      0.16 o
  -1  26  -5        7.41        7.11      0.16 o
  -3  26  -5       15.22       15.69      0.22 o
  -4  26  -5        0.12        0.36      0.15 o
  -5  26  -5       43.53       44.49      0.40 o
  -6  26  -5        2.72        2.59      0.14 o
   8  27  -5        0.87        0.77      0.16 o
   7  27  -5        1.81        1.91      0.17 o
   6  27  -5        0.68        0.60      0.13 o
   5  27  -5        0.67        0.66      0.14 o
   4  27  -5        9.28        9.31      0.17 o
   3  27  -5        0.59        0.51      0.14 o
   2  27  -5        3.18        3.52      0.14 o
   1  27  -5       14.28       14.54      0.19 o
   0  27  -5       19.39       19.16      0.24 o
  -2  27  -5       11.59       12.02      0.18 o
  -3  27  -5        1.35        1.24      0.15 o
  -4  27  -5        4.17        4.17      0.15 o
   2  28  -5        9.40        9.07      0.16 o
  22   0  -6      139.39      129.16      9.01 o
  21   0  -6       15.66       14.33      0.36 o
  20   0  -6        2.00        1.51      0.08 o
  19   0  -6      227.17      221.77      5.79 o
  18   0  -6        4.28        3.91      0.38 o
  17   0  -6      301.00      312.08      3.57 o
  16   0  -6        0.80        0.89      0.05 o
  15   0  -6        1.97        2.44      0.22 o
  14   0  -6      199.70      208.44      3.68 o
  13   0  -6      197.77      203.61      2.54 o
  12   0  -6      127.01      130.06      1.90 o
  11   0  -6      139.02      139.17      1.33 o
  10   0  -6      244.47      241.67      1.90 o
   9   0  -6        3.70        3.94      0.08 o
   8   0  -6      158.95      162.78      1.30 o
   7   0  -6     1004.62     1054.80     11.76 o
   6   0  -6       38.16       39.54      0.34 o
   5   0  -6     1111.47     1148.74     15.22 o
   4   0  -6      350.85      352.94      3.41 o
   3   0  -6      525.23      513.89      6.27 o
   2   0  -6     4592.25     4665.20     43.82 o
   1   0  -6       46.01       46.08      1.04 o
   0   0  -6       28.17       27.62      0.27 o
  -1   0  -6      982.93     1002.60     13.45 o
  -2   0  -6       39.26       39.92      0.56 o
  -3   0  -6     1016.70     1032.62     13.02 o
  -4   0  -6      244.26      244.22      2.64 o
  -5   0  -6      264.98      256.33      1.94 o
  -6   0  -6      107.86      104.34      1.06 o
  -7   0  -6      512.95      508.13      5.76 o
  -8   0  -6      197.01      190.36      1.68 o
  -9   0  -6        2.33        2.11      0.15 o
 -10   0  -6       25.22       23.73      0.25 o
 -11   0  -6       40.15       38.22      0.68 o
 -12   0  -6        5.71        5.81      0.19 o
 -13   0  -6      230.53      214.53      1.53 o
 -14   0  -6      176.95      172.08      1.86 o
 -15   0  -6      117.26      106.15      1.15 o
 -16   0  -6       95.13      101.11      1.48 o
 -18   0  -6        7.89        9.17      0.35 o
 -19   0  -6       13.13       12.08      0.29 o
 -20   0  -6        1.33        1.54      0.20 o
  24   1  -6       10.01        9.33      0.38 o
  23   1  -6        2.30        2.12      0.19 o
  22   1  -6       10.79       10.18      0.31 o
  21   1  -6        7.05        6.64      0.28 o
  20   1  -6       27.72       26.18      0.82 o
  19   1  -6      118.64      115.49      0.93 o
  18   1  -6      189.14      184.86      5.09 o
  17   1  -6        4.08        3.92      0.15 o
  16   1  -6      134.96      133.89      1.08 o
  15   1  -6       16.34       15.99      0.26 o
  14   1  -6       81.03       82.92      0.75 o
  13   1  -6       55.12       55.41      0.36 o
  12   1  -6      162.05      164.59      1.40 o
  11   1  -6      888.40      932.16      8.87 o
  10   1  -6       96.88       97.63      0.74 o
   9   1  -6       11.11       10.77      0.12 o
   8   1  -6       51.57       51.07      0.34 o
   7   1  -6       17.07       17.53      0.20 o
   6   1  -6      123.17      122.99      0.46 o
   5   1  -6       16.03       16.20      0.16 o
   4   1  -6      241.26      237.61      1.46 o
   3   1  -6       30.82       31.15      0.28 o
   2   1  -6      112.25      113.82      1.09 o
   1   1  -6        2.22        2.33      0.10 o
   0   1  -6      171.22      170.85      1.44 o
  -1   1  -6       13.62       12.48      0.15 o
  -2   1  -6       16.11       16.17      0.18 o
  -4   1  -6        6.16        6.12      0.09 o
  -5   1  -6      285.50      284.98      1.35 o
  -6   1  -6      133.97      134.53      0.88 o
  -7   1  -6      275.19      273.48      1.76 o
  -8   1  -6        0.80        0.78      0.11 o
  -9   1  -6        0.58        0.45      0.11 o
 -10   1  -6       97.58       97.30      0.53 o
 -11   1  -6       12.86       12.11      0.18 o
 -12   1  -6       60.87       59.71      0.48 o
 -13   1  -6       65.83       62.92      0.47 o
 -14   1  -6       81.21       78.33      0.94 o
 -15   1  -6       48.36       47.57      0.49 o
 -16   1  -6       37.54       37.60      0.50 o
 -17   1  -6        1.70        1.72      0.11 o
 -18   1  -6        7.69        7.71      0.14 o
 -19   1  -6       13.27       14.16      0.46 o
 -20   1  -6       21.78       21.35      0.57 o
  25   2  -6        4.55        3.72      0.34 o
  24   2  -6       26.18       22.56      0.59 o
  23   2  -6        3.13        3.87      0.32 o
  22   2  -6       19.87       17.77      0.43 o
  21   2  -6       17.81       16.68      0.60 o
  20   2  -6       54.52       53.94      1.19 o
  19   2  -6        1.16        0.87      0.07 o
  18   2  -6       24.29       20.87      0.53 o
  17   2  -6       34.29       34.30      0.78 o
  16   2  -6        5.83        5.80      0.07 o
  15   2  -6       18.32       18.38      0.33 o
  14   2  -6        3.35        3.51      0.08 o
  13   2  -6        5.12        5.27      0.09 o
  12   2  -6      168.50      168.73      1.20 o
  11   2  -6        0.15        0.19      0.04 o
  10   2  -6       15.28       15.93      0.15 o
   9   2  -6      103.81      103.17      0.90 o
   8   2  -6        6.11        5.68      0.11 o
   7   2  -6       23.29       24.63      0.35 o
   6   2  -6      167.73      169.42      1.01 o
   5   2  -6        0.14        0.21      0.05 o
   4   2  -6      138.62      136.59      0.91 o
   3   2  -6      317.84      320.06      2.53 o
   2   2  -6      693.38      707.59      4.67 o
   1   2  -6       46.49       47.21      0.53 o
   0   2  -6      312.78      313.05      1.68 o
  -1   2  -6       84.34       83.64      0.38 o
  -2   2  -6      110.31      110.98      0.86 o
  -3   2  -6        0.55        0.97      0.07 o
  -4   2  -6       41.69       40.18      0.28 o
  -5   2  -6      267.28      267.56      1.50 o
  -6   2  -6       25.69       25.74      0.23 o
  -7   2  -6       80.30       80.35      0.32 o
  -8   2  -6       77.39       74.72      0.39 o
  -9   2  -6      139.98      138.42      0.50 o
 -10   2  -6       21.96       22.32      0.14 o
 -11   2  -6        0.70        1.17      0.09 o
 -12   2  -6        4.57        3.85      0.11 o
 -13   2  -6       21.94       21.89      0.36 o
 -14   2  -6      195.80      193.11      1.68 o
 -15   2  -6        8.28        7.92      0.17 o
 -16   2  -6        0.39        0.67      0.11 o
 -17   2  -6       16.69       17.87      0.34 o
 -18   2  -6        3.44        3.97      0.13 o
 -20   2  -6        8.48        9.56      0.29 o
  25   3  -6        2.23        1.86      0.34 o
  23   3  -6        4.41        4.72      0.40 o
  21   3  -6       28.42       26.15      0.67 o
  20   3  -6       52.37       49.29      1.07 o
  19   3  -6        0.17        0.16      0.06 o
  18   3  -6       16.69       15.04      0.41 o
  17   3  -6        8.79        8.39      0.14 o
  16   3  -6        8.03        7.68      0.14 o
  15   3  -6       20.04       19.95      0.26 o
  14   3  -6        0.31        0.28      0.07 o
  13   3  -6       33.84       33.50      0.32 o
  12   3  -6        2.17        2.09      0.05 o
  11   3  -6       32.01       32.51      0.19 o
  10   3  -6        5.23        5.01      0.06 o
   9   3  -6       49.15       48.15      0.35 o
   8   3  -6        8.78        8.21      0.09 o
   7   3  -6       27.33       26.54      0.17 o
   6   3  -6        0.36        0.50      0.06 o
   5   3  -6       12.88       12.68      0.11 o
   4   3  -6       93.81       94.45      0.60 o
   3   3  -6        0.92        0.98      0.07 o
   2   3  -6       67.33       66.51      0.43 o
   1   3  -6       51.36       49.87      0.43 o
   0   3  -6        2.89        2.71      0.07 o
  -1   3  -6        0.69        0.61      0.06 o
  -2   3  -6       17.04       16.67      0.14 o
  -3   3  -6        2.78        2.61      0.07 o
  -4   3  -6       12.13       11.54      0.11 o
  -5   3  -6        8.23        8.31      0.09 o
  -6   3  -6        2.27        2.34      0.08 o
  -7   3  -6        4.79        4.77      0.09 o
  -8   3  -6       13.21       13.24      0.14 o
 -10   3  -6        7.28        7.07      0.10 o
 -11   3  -6       17.86       17.65      0.14 o
 -12   3  -6        2.68        2.76      0.09 o
 -13   3  -6       11.20       11.82      0.16 o
 -15   3  -6       28.38       29.01      0.38 o
 -16   3  -6       33.25       33.90      0.55 o
 -17   3  -6        0.89        0.88      0.12 o
 -18   3  -6        2.98        2.82      0.14 o
 -19   3  -6        0.69        0.71      0.15 o
 -20   3  -6        1.15        0.98      0.17 o
  25   4  -6       27.04       22.87      2.11 o
  24   4  -6        8.79        7.39      0.70 o
  23   4  -6        3.93        3.47      0.33 o
  22   4  -6       11.90       10.79      0.62 o
  21   4  -6        9.01        7.97      0.18 o
  20   4  -6       42.84       42.16      0.58 o
  19   4  -6       26.38       24.55      0.49 o
  18   4  -6        8.78        8.59      0.14 o
  17   4  -6        0.22        0.20      0.05 o
  16   4  -6        0.10        0.15      0.06 o
  14   4  -6       78.36       79.92      0.57 o
  13   4  -6       51.44       53.45      0.54 o
  12   4  -6        2.00        2.06      0.06 o
  11   4  -6       35.28       34.22      0.33 o
  10   4  -6       20.19       20.19      0.12 o
   9   4  -6        0.93        0.99      0.04 o
   8   4  -6       10.05       10.41      0.23 o
   7   4  -6       11.91       12.67      0.24 o
   6   4  -6      191.03      187.51      0.96 o
   5   4  -6      227.81      231.90      2.21 o
   4   4  -6        6.40        6.91      0.08 o
   3   4  -6       26.49       25.71      0.30 o
   2   4  -6       23.50       22.07      0.19 o
   1   4  -6      206.18      203.42      1.14 o
   0   4  -6       24.19       23.91      0.25 o
  -1   4  -6       64.85       64.98      0.37 o
  -2   4  -6      188.78      187.32      1.03 o
  -3   4  -6       10.79       11.19      0.19 o
  -4   4  -6       31.72       32.38      0.30 o
  -5   4  -6        4.13        4.26      0.09 o
  -6   4  -6        5.20        4.93      0.09 o
  -7   4  -6      120.91      120.27      0.43 o
  -8   4  -6       44.38       42.73      0.24 o
  -9   4  -6        7.50        7.19      0.11 o
 -10   4  -6       69.48       69.40      0.50 o
 -12   4  -6        0.42        0.64      0.10 o
 -13   4  -6        5.01        5.83      0.11 o
 -14   4  -6        2.73        2.90      0.10 o
 -15   4  -6       15.49       15.74      0.27 o
 -16   4  -6       84.43       84.97      1.09 o
 -17   4  -6        4.14        4.11      0.11 o
 -19   4  -6       12.21       13.14      0.38 o
 -20   4  -6        1.67        1.64      0.15 o
  24   5  -6        4.41        3.74      0.37 o
  23   5  -6       25.19       23.41      0.73 o
  22   5  -6       27.78       25.65      1.12 o
  20   5  -6        1.61        1.40      0.11 o
  19   5  -6       18.59       17.22      0.45 o
  18   5  -6        4.81        4.44      0.09 o
  16   5  -6       29.65       27.46      0.60 o
  15   5  -6        0.31        0.37      0.08 o
  14   5  -6       21.26       21.20      0.36 o
  13   5  -6       49.03       48.46      0.67 o
  12   5  -6       26.34       25.70      0.27 o
  11   5  -6       37.68       37.13      0.39 o
  10   5  -6       14.12       14.00      0.13 o
   9   5  -6       27.12       26.63      0.29 o
   8   5  -6       32.32       30.83      0.31 o
   7   5  -6       32.35       32.51      0.33 o
   6   5  -6       11.77       11.78      0.15 o
   5   5  -6       60.53       59.60      0.38 o
   4   5  -6       20.79       19.89      0.16 o
   3   5  -6       32.77       32.55      0.25 o
   2   5  -6        9.91        9.85      0.09 o
   1   5  -6        2.11        2.74      0.08 o
   0   5  -6        2.89        2.43      0.08 o
  -1   5  -6      161.04      158.32      0.84 o
  -2   5  -6       17.94       17.39      0.20 o
  -3   5  -6       20.70       20.77      0.14 o
  -4   5  -6        3.93        3.84      0.08 o
  -6   5  -6       73.52       72.39      0.33 o
  -7   5  -6       71.18       68.91      0.59 o
  -8   5  -6      117.01      115.82      0.71 o
  -9   5  -6       62.80       63.65      0.50 o
 -10   5  -6        6.57        6.77      0.10 o
 -11   5  -6        7.90        8.17      0.11 o
 -12   5  -6       52.21       51.41      0.47 o
 -13   5  -6        0.40        0.52      0.10 o
 -14   5  -6       12.07       12.19      0.13 o
 -15   5  -6       55.26       55.82      0.52 o
 -16   5  -6        8.98        9.47      0.15 o
 -17   5  -6        4.19        4.00      0.11 o
 -18   5  -6       41.90       39.81      0.60 o
 -19   5  -6        5.25        4.91      0.15 o
 -20   5  -6        3.05        2.62      0.16 o
  24   6  -6        2.68        2.43      0.36 o
  23   6  -6       47.42       42.85      3.76 o
  22   6  -6        2.11        1.96      0.23 o
  21   6  -6      115.54      117.25      2.04 o
  20   6  -6       23.80       22.97      0.50 o
  19   6  -6        1.20        1.16      0.08 o
  18   6  -6       74.77       74.49      0.89 o
  17   6  -6       92.96       95.02      1.32 o
  16   6  -6        0.04        0.34      0.11 o
  15   6  -6       70.46       69.53      0.77 o
  14   6  -6        8.31        8.00      0.21 o
  13   6  -6      268.05      269.67      2.66 o
  12   6  -6      157.84      158.99      1.49 o
  11   6  -6      222.39      223.67      1.96 o
  10   6  -6        5.96        6.02      0.11 o
   9   6  -6        0.77        1.07      0.05 o
   8   6  -6      468.35      467.10      4.03 o
   7   6  -6      100.33       97.37      0.73 o
   6   6  -6      641.27      642.87      3.60 o
   5   6  -6      135.56      134.73      0.67 o
   4   6  -6       74.40       74.49      0.47 o
   3   6  -6      205.35      207.40      1.68 o
   2   6  -6      361.44      358.09      1.85 o
   1   6  -6       45.80       46.21      0.31 o
   0   6  -6      207.41      210.80      1.11 o
  -1   6  -6      103.29      103.30      0.67 o
  -2   6  -6      638.41      641.25      3.20 o
  -3   6  -6      120.18      120.81      0.62 o
  -4   6  -6      141.39      142.46      0.49 o
  -5   6  -6        6.82        6.89      0.09 o
  -6   6  -6       37.59       36.76      0.35 o
  -7   6  -6      310.57      306.29      1.85 o
  -8   6  -6       60.21       59.08      0.56 o
  -9   6  -6      128.52      128.52      0.91 o
 -10   6  -6        2.24        2.58      0.10 o
 -11   6  -6       49.27       48.78      0.36 o
 -12   6  -6       22.32       22.31      0.31 o
 -13   6  -6       10.56       10.94      0.21 o
 -14   6  -6        8.85        8.43      0.14 o
 -15   6  -6       11.17       10.20      0.13 o
 -16   6  -6        7.22        6.39      0.17 o
 -17   6  -6      106.02      102.48      0.86 o
 -18   6  -6       18.86       17.28      0.26 o
 -19   6  -6        1.90        2.30      0.15 o
  24   7  -6       11.11       10.33      0.59 o
  23   7  -6       12.10       10.61      0.74 o
  22   7  -6       20.06       19.63      1.15 o
  21   7  -6        0.52        0.80      0.29 o
  20   7  -6       21.35       21.53      0.42 o
  19   7  -6        8.59        8.28      0.35 o
  18   7  -6       18.93       17.85      0.58 o
  17   7  -6        2.29        2.13      0.15 o
  16   7  -6       51.06       51.14      0.69 o
  15   7  -6       88.03       89.12      1.25 o
  14   7  -6       58.92       57.26      0.62 o
  13   7  -6        8.94        9.18      0.11 o
  12   7  -6       31.80       30.64      0.54 o
  11   7  -6       19.92       19.52      0.23 o
  10   7  -6       95.79       94.58      1.10 o
   9   7  -6       23.07       23.18      0.22 o
   8   7  -6      180.78      175.26      0.93 o
   7   7  -6      332.55      327.01      2.30 o
   6   7  -6       39.11       39.07      0.31 o
   5   7  -6        2.04        2.09      0.06 o
   4   7  -6        8.36        8.44      0.12 o
   3   7  -6      138.09      134.75      1.00 o
   2   7  -6       19.63       19.04      0.16 o
   1   7  -6      144.66      142.03      0.65 o
   0   7  -6      105.90      104.72      0.57 o
  -1   7  -6      244.01      246.17      1.91 o
  -2   7  -6       54.64       54.25      0.33 o
  -3   7  -6      165.92      164.70      0.91 o
  -4   7  -6       23.63       22.80      0.13 o
  -5   7  -6        3.99        3.81      0.09 o
  -6   7  -6      146.54      147.09      0.64 o
  -7   7  -6       49.26       49.08      0.43 o
  -8   7  -6       34.48       34.48      0.30 o
  -9   7  -6      160.59      160.83      0.56 o
 -10   7  -6       12.77       13.10      0.15 o
 -11   7  -6       17.42       17.78      0.18 o
 -12   7  -6       65.83       66.85      0.51 o
 -14   7  -6        1.25        1.47      0.10 o
 -15   7  -6       53.92       52.00      0.54 o
 -16   7  -6       29.17       28.64      0.41 o
 -17   7  -6        0.91        0.96      0.11 o
 -18   7  -6       14.17       13.78      0.27 o
 -19   7  -6       10.17        9.28      0.20 o
 -20   7  -6       18.25       17.64      0.30 o
  24   8  -6       30.26       26.63      2.38 o
  23   8  -6       29.22       30.40      0.88 o
  22   8  -6        0.29        0.55      0.23 o
  21   8  -6        4.48        4.26      0.23 o
  20   8  -6        4.01        3.88      0.14 o
  19   8  -6       64.93       65.78      0.87 o
  18   8  -6       12.09       11.70      0.32 o
  17   8  -6      214.08      216.11      2.30 o
  16   8  -6      126.33      125.48      1.28 o
  15   8  -6        7.35        6.77      0.33 o
  14   8  -6        0.49        0.54      0.06 o
  13   8  -6      172.89      176.58      2.47 o
  12   8  -6       13.65       13.30      0.28 o
  11   8  -6        0.31        0.34      0.08 o
  10   8  -6       50.57       48.13      0.51 o
   9   8  -6       43.48       42.98      0.40 o
   8   8  -6        8.37        7.95      0.11 o
   7   8  -6       41.33       41.47      0.42 o
   6   8  -6        6.15        5.97      0.07 o
   5   8  -6      175.71      178.86      1.31 o
   4   8  -6       31.52       31.33      0.25 o
   3   8  -6        1.41        1.66      0.07 o
   2   8  -6      156.71      150.63      1.16 o
   1   8  -6       38.36       38.15      0.46 o
   0   8  -6       23.92       23.17      0.18 o
  -1   8  -6      326.74      322.96      1.84 o
  -2   8  -6        0.48        0.39      0.08 o
  -3   8  -6       32.95       31.26      0.26 o
  -4   8  -6       35.74       35.45      0.36 o
  -5   8  -6       14.98       14.72      0.15 o
  -6   8  -6       18.00       17.97      0.18 o
  -8   8  -6       15.90       15.92      0.19 o
  -9   8  -6      207.24      207.37      1.31 o
 -10   8  -6       54.36       54.67      0.51 o
 -11   8  -6       58.36       57.56      0.56 o
 -12   8  -6       20.94       22.00      0.31 o
 -13   8  -6       38.87       38.46      0.56 o
 -14   8  -6       89.58       88.71      0.93 o
 -15   8  -6       49.73       48.97      0.73 o
 -16   8  -6        2.17        2.69      0.12 o
 -18   8  -6       19.59       19.47      0.30 o
  23   9  -6        3.59        3.35      0.25 o
  22   9  -6       17.33       15.76      0.65 o
  21   9  -6       22.96       23.62      0.41 o
  20   9  -6        3.59        3.73      0.14 o
  19   9  -6       47.20       46.38      0.87 o
  18   9  -6        0.88        0.96      0.09 o
  17   9  -6       60.35       60.28      1.10 o
  16   9  -6       71.40       71.91      1.35 o
  15   9  -6        2.51        2.18      0.09 o
  14   9  -6       11.17       10.88      0.19 o
  13   9  -6        1.00        0.98      0.07 o
  12   9  -6        0.28        0.37      0.08 o
  11   9  -6       63.60       64.02      0.79 o
  10   9  -6        3.30        3.03      0.07 o
   9   9  -6        0.17        0.25      0.07 o
   8   9  -6      430.21      427.39      4.07 o
   7   9  -6      277.49      276.06      2.16 o
   6   9  -6       63.06       59.92      0.60 o
   5   9  -6      215.91      214.15      1.34 o
   4   9  -6      229.25      222.68      1.50 o
   3   9  -6      261.83      256.69      1.57 o
   2   9  -6        2.18        2.11      0.07 o
   1   9  -6      376.82      374.08      2.23 o
   0   9  -6      657.50      648.90      3.64 o
  -1   9  -6       55.37       53.42      0.39 o
  -2   9  -6      117.71      115.42      0.60 o
  -3   9  -6      208.57      205.74      1.26 o
  -4   9  -6       68.15       66.10      0.40 o
  -5   9  -6       62.63       61.86      0.43 o
  -6   9  -6        4.75        4.57      0.11 o
  -7   9  -6        0.41        0.46      0.10 o
  -8   9  -6        9.07        8.70      0.12 o
  -9   9  -6       17.55       18.17      0.17 o
 -11   9  -6        4.08        4.35      0.11 o
 -12   9  -6      123.29      126.08      1.13 o
 -13   9  -6        6.97        7.00      0.13 o
 -14   9  -6       31.87       31.89      0.48 o
 -15   9  -6       32.30       32.54      0.36 o
 -16   9  -6        5.20        5.06      0.12 o
 -17   9  -6       35.79       35.23      0.39 o
 -18   9  -6        1.03        0.94      0.13 o
 -19   9  -6       30.04       29.17      0.43 o
  23  10  -6        3.55        3.67      0.26 o
  22  10  -6       18.64       16.84      0.34 o
  21  10  -6        3.46        3.60      0.18 o
  20  10  -6       39.21       40.76      0.58 o
  19  10  -6        8.15        7.89      0.16 o
  18  10  -6        1.07        1.29      0.11 o
  17  10  -6      116.56      124.71      1.27 o
  16  10  -6      162.70      171.61      1.79 o
  15  10  -6       21.48       21.28      0.38 o
  14  10  -6      204.54      207.68      2.99 o
  13  10  -6       41.76       41.57      0.70 o
  12  10  -6      270.69      275.44      2.84 o
  11  10  -6        0.31        0.40      0.08 o
  10  10  -6        3.82        3.56      0.10 o
   9  10  -6      180.49      183.48      1.94 o
   8  10  -6       88.13       87.92      0.80 o
   7  10  -6      108.72      107.08      0.71 o
   6  10  -6      238.90      241.49      2.11 o
   5  10  -6       45.76       45.85      0.50 o
   4  10  -6       18.28       18.18      0.15 o
   3  10  -6        9.48        9.48      0.09 o
   2  10  -6       94.02       92.74      0.66 o
   1  10  -6       19.79       19.08      0.19 o
   0  10  -6      101.26       98.30      0.74 o
  -1  10  -6        2.07        2.21      0.08 o
  -2  10  -6       36.91       37.39      0.25 o
  -3  10  -6      392.43      395.18      1.81 o
  -4  10  -6       72.97       71.33      0.47 o
  -5  10  -6        8.90        9.44      0.17 o
  -6  10  -6       10.39       10.18      0.12 o
  -7  10  -6        2.93        2.80      0.10 o
  -8  10  -6      419.19      417.03      1.98 o
  -9  10  -6       55.39       56.88      0.47 o
 -10  10  -6        2.75        2.65      0.11 o
 -11  10  -6      101.36      103.18      0.69 o
 -12  10  -6       22.48       21.88      0.28 o
 -13  10  -6       53.31       53.83      0.71 o
 -14  10  -6        3.82        3.92      0.11 o
 -15  10  -6        4.52        4.06      0.12 o
 -16  10  -6       97.78       94.43      0.95 o
 -17  10  -6        0.79        1.03      0.13 o
  22  11  -6        8.19        8.76      0.30 o
  21  11  -6        2.28        2.17      0.20 o
  20  11  -6       21.46       21.50      0.31 o
  19  11  -6       11.41       12.06      0.21 o
  18  11  -6        2.17        2.20      0.11 o
  17  11  -6       54.82       56.86      0.67 o
  16  11  -6       20.63       21.04      0.41 o
  15  11  -6        4.92        4.61      0.13 o
  14  11  -6        0.00        0.20      0.09 o
  13  11  -6       28.09       28.01      0.47 o
  11  11  -6        4.08        4.15      0.11 o
  10  11  -6       13.96       13.54      0.11 o
   8  11  -6       25.11       24.44      0.22 o
   7  11  -6       60.59       60.18      0.51 o
   6  11  -6       10.15        9.94      0.09 o
   5  11  -6      228.11      227.11      1.61 o
   4  11  -6       65.70       65.72      0.57 o
   3  11  -6        0.82        0.86      0.08 o
   2  11  -6       24.77       24.00      0.23 o
   1  11  -6       96.23       95.53      0.47 o
   0  11  -6      221.92      223.65      1.86 o
  -1  11  -6       35.13       35.21      0.26 o
  -2  11  -6       36.99       37.74      0.25 o
  -3  11  -6        9.57        9.10      0.15 o
  -4  11  -6        1.87        1.74      0.09 o
  -5  11  -6       17.58       16.94      0.18 o
  -6  11  -6       12.66       12.60      0.16 o
  -7  11  -6       15.95       16.03      0.20 o
  -8  11  -6       17.68       17.59      0.15 o
  -9  11  -6        2.36        2.43      0.10 o
 -10  11  -6       17.41       16.74      0.15 o
 -11  11  -6       98.35       98.41      0.83 o
 -12  11  -6       19.92       21.34      0.25 o
 -13  11  -6        0.52        0.52      0.14 o
 -14  11  -6        9.06        9.27      0.14 o
 -15  11  -6        1.88        1.81      0.11 o
 -16  11  -6       26.49       26.82      0.40 o
 -17  11  -6        4.91        5.14      0.14 o
 -18  11  -6        2.03        2.03      0.17 o
  22  12  -6        6.31        6.35      0.29 o
  21  12  -6       41.63       44.29      0.45 o
  20  12  -6       22.73       23.48      0.39 o
  19  12  -6       60.57       61.34      0.93 o
  18  12  -6        9.01        8.90      0.17 o
  17  12  -6       86.08       88.58      0.89 o
  16  12  -6       38.19       38.28      0.77 o
  14  12  -6       18.96       18.45      0.22 o
  13  12  -6      139.55      140.55      1.34 o
  12  12  -6      120.74      122.32      1.64 o
  11  12  -6      158.21      156.92      1.46 o
  10  12  -6        4.13        4.07      0.09 o
   9  12  -6        1.00        1.19      0.08 o
   8  12  -6      275.86      265.85      2.47 o
   7  12  -6      183.04      183.32      1.23 o
   6  12  -6       94.59       95.61      0.70 o
   5  12  -6       32.11       32.64      0.49 o
   4  12  -6      187.06      186.92      1.57 o
   3  12  -6       22.07       22.43      0.18 o
   2  12  -6      178.39      175.07      1.21 o
   0  12  -6       96.45       93.57      0.78 o
  -1  12  -6      286.57      287.60      2.00 o
  -2  12  -6      164.68      165.74      0.74 o
  -4  12  -6       91.31       88.89      0.70 o
  -5  12  -6       17.96       17.08      0.15 o
  -6  12  -6       14.74       14.61      0.24 o
  -7  12  -6      116.48      115.90      0.61 o
  -8  12  -6       16.10       15.53      0.16 o
  -9  12  -6       58.68       57.30      0.50 o
 -10  12  -6       52.22       50.91      0.32 o
 -11  12  -6        0.54        0.45      0.11 o
 -12  12  -6        0.84        0.80      0.11 o
 -13  12  -6      115.05      113.95      1.29 o
 -14  12  -6        0.31        0.43      0.12 o
 -15  12  -6       15.17       14.40      0.16 o
 -16  12  -6        4.28        3.75      0.13 o
 -17  12  -6        6.91        6.74      0.17 o
 -18  12  -6       11.40       11.52      0.19 o
  22  13  -6        3.09        2.93      0.20 o
  21  13  -6       14.06       13.56      0.26 o
  20  13  -6       16.25       16.25      0.33 o
  19  13  -6       15.04       13.42      0.39 o
  18  13  -6        1.52        1.48      0.14 o
  17  13  -6       19.04       19.41      0.42 o
  16  13  -6       13.03       12.83      0.31 o
  15  13  -6        3.96        3.89      0.11 o
  13  13  -6        8.28        8.45      0.13 o
  12  13  -6       37.01       35.21      0.87 o
  11  13  -6       25.92       25.85      0.37 o
  10  13  -6        5.75        6.15      0.12 o
   9  13  -6       36.76       36.11      0.32 o
   8  13  -6        7.87        7.53      0.09 o
   7  13  -6        1.11        1.24      0.07 o
   6  13  -6       18.63       18.11      0.15 o
   5  13  -6        2.90        2.94      0.08 o
   4  13  -6        0.65        0.83      0.08 o
   3  13  -6       52.33       52.48      0.46 o
   1  13  -6       48.42       47.65      0.36 o
   0  13  -6        6.36        6.48      0.11 o
  -1  13  -6       66.86       66.84      0.40 o
  -2  13  -6       53.49       53.18      0.38 o
  -3  13  -6       38.58       37.92      0.40 o
  -4  13  -6      160.12      158.02      0.83 o
  -5  13  -6       43.71       44.49      0.36 o
  -6  13  -6       31.14       31.43      0.32 o
  -7  13  -6       75.36       75.62      0.51 o
  -8  13  -6        2.72        2.98      0.11 o
  -9  13  -6        2.56        2.49      0.11 o
 -10  13  -6       10.46       10.41      0.17 o
 -11  13  -6       59.88       60.22      0.53 o
 -12  13  -6        1.25        1.37      0.11 o
 -14  13  -6       20.07       19.95      0.18 o
 -15  13  -6       22.57       22.40      0.31 o
 -16  13  -6       22.38       21.34      0.30 o
 -17  13  -6        0.57        0.74      0.12 o
 -18  13  -6        2.54        2.57      0.14 o
  20  14  -6        3.75        3.57      0.17 o
  19  14  -6       17.13       16.86      0.41 o
  18  14  -6       62.96       65.73      0.95 o
  17  14  -6      132.86      140.94      1.72 o
  16  14  -6        5.60        5.74      0.17 o
  15  14  -6       16.38       15.74      0.29 o
  14  14  -6       11.07       10.65      0.22 o
  13  14  -6       10.34       10.59      0.29 o
  12  14  -6        1.07        0.90      0.08 o
  11  14  -6       61.81       60.07      0.61 o
  10  14  -6       49.47       49.84      0.38 o
   9  14  -6        9.88        9.84      0.15 o
   8  14  -6      118.63      116.07      1.10 o
   7  14  -6       14.31       14.04      0.25 o
   6  14  -6       15.95       16.38      0.13 o
   5  14  -6       79.69       79.14      0.66 o
   4  14  -6        2.11        2.28      0.10 o
   3  14  -6        4.50        4.70      0.09 o
   2  14  -6      103.41      105.74      0.61 o
   1  14  -6       58.51       58.50      0.41 o
   0  14  -6       42.72       42.94      0.37 o
  -1  14  -6        6.27        6.25      0.11 o
  -2  14  -6       12.82       11.97      0.12 o
  -3  14  -6       52.29       51.80      0.33 o
  -4  14  -6       35.84       35.77      0.25 o
  -5  14  -6        3.75        3.75      0.11 o
  -6  14  -6       40.18       39.79      0.34 o
  -7  14  -6       29.70       28.76      0.18 o
  -8  14  -6       29.45       28.60      0.18 o
  -9  14  -6       25.60       25.62      0.27 o
 -10  14  -6        2.66        2.65      0.11 o
 -11  14  -6        6.46        6.92      0.13 o
 -12  14  -6       13.73       14.58      0.26 o
 -13  14  -6       71.55       70.82      0.67 o
 -14  14  -6       68.87       67.11      0.46 o
 -15  14  -6       24.54       22.87      0.38 o
 -17  14  -6        1.25        1.25      0.13 o
  21  15  -6        5.56        4.51      0.30 o
  20  15  -6       58.26       55.11      0.98 o
  19  15  -6        1.98        2.00      0.15 o
  18  15  -6        3.21        3.24      0.14 o
  17  15  -6       20.64       19.60      0.38 o
  16  15  -6        1.91        1.57      0.14 o
  15  15  -6        4.02        4.24      0.13 o
  14  15  -6        9.27        9.30      0.22 o
  13  15  -6       11.60       10.58      0.29 o
  12  15  -6        0.92        0.87      0.08 o
  11  15  -6       18.10       18.49      0.14 o
  10  15  -6       11.39       10.98      0.18 o
   9  15  -6       33.67       31.70      0.52 o
   8  15  -6       19.40       19.28      0.18 o
   7  15  -6       18.12       17.21      0.25 o
   6  15  -6        7.92        8.01      0.13 o
   5  15  -6      117.68      117.33      0.79 o
   4  15  -6       16.79       16.44      0.20 o
   3  15  -6       55.63       54.29      0.61 o
   2  15  -6        0.29        0.39      0.10 o
   1  15  -6        0.38        0.48      0.11 o
   0  15  -6       10.85       10.40      0.16 o
  -1  15  -6       32.56       32.51      0.28 o
  -2  15  -6        1.53        1.51      0.10 o
  -3  15  -6       10.20       10.40      0.14 o
  -4  15  -6        8.06        7.89      0.14 o
  -5  15  -6        6.30        6.10      0.12 o
  -6  15  -6       72.19       70.90      0.69 o
  -7  15  -6        1.83        1.93      0.11 o
  -8  15  -6       38.38       37.71      0.26 o
  -9  15  -6        2.97        3.31      0.14 o
 -11  15  -6      103.92      105.09      1.08 o
 -13  15  -6        1.85        2.10      0.13 o
 -15  15  -6        0.38        0.31      0.13 o
 -16  15  -6       45.35       44.30      0.35 o
 -17  15  -6        1.85        1.68      0.12 o
  20  16  -6       20.07       18.78      0.45 o
  19  16  -6        2.48        1.97      0.15 o
  18  16  -6        3.76        3.79      0.18 o
  17  16  -6       12.15       11.83      0.36 o
  16  16  -6        8.30        7.69      0.23 o
  15  16  -6        4.21        4.56      0.14 o
  14  16  -6        5.69        5.93      0.16 o
  13  16  -6      130.01      130.99      1.69 o
  12  16  -6        1.65        1.77      0.09 o
  11  16  -6       84.74       87.40      1.09 o
  10  16  -6        1.69        1.83      0.10 o
   9  16  -6       61.90       63.12      0.89 o
   8  16  -6      213.05      210.17      1.88 o
   7  16  -6       22.22       21.82      0.26 o
   6  16  -6       26.74       26.75      0.35 o
   5  16  -6       73.39       77.30      0.72 o
   4  16  -6        0.13        0.31      0.10 o
   3  16  -6        1.77        1.80      0.09 o
   2  16  -6       75.76       73.11      0.50 o
   1  16  -6        4.96        4.91      0.11 o
   0  16  -6        0.90        0.87      0.11 o
  -1  16  -6      113.35      116.13      0.67 o
  -2  16  -6       62.60       62.43      0.51 o
  -3  16  -6        7.02        6.99      0.12 o
  -4  16  -6      101.64       99.70      0.78 o
  -5  16  -6       17.98       18.00      0.25 o
  -7  16  -6      218.02      220.46      1.50 o
  -8  16  -6        1.46        1.56      0.14 o
  -9  16  -6       16.47       16.22      0.17 o
 -10  16  -6       14.85       14.88      0.16 o
 -11  16  -6        5.10        4.90      0.13 o
 -12  16  -6       15.74       16.71      0.28 o
 -13  16  -6       23.24       23.33      0.46 o
 -15  16  -6        1.48        1.25      0.13 o
 -16  16  -6       15.70       14.33      0.22 o
  20  17  -6        2.04        2.25      0.19 o
  19  17  -6        0.99        1.20      0.15 o
  18  17  -6       44.00       46.34      0.91 o
  17  17  -6        6.24        6.63      0.17 o
  16  17  -6        5.98        5.73      0.19 o
  15  17  -6        5.00        5.07      0.16 o
  14  17  -6       21.35       20.40      0.27 o
  13  17  -6       14.74       14.48      0.34 o
  12  17  -6       31.07       30.59      0.51 o
  11  17  -6       19.22       19.26      0.33 o
  10  17  -6        0.42        0.45      0.10 o
   9  17  -6        3.99        4.30      0.14 o
   8  17  -6       26.39       26.53      0.33 o
   7  17  -6        7.55        7.37      0.12 o
   6  17  -6        0.57        0.47      0.11 o
   5  17  -6        4.62        4.79      0.12 o
   4  17  -6       29.65       29.35      0.29 o
   3  17  -6        3.50        3.64      0.11 o
   2  17  -6       36.49       36.59      0.42 o
   1  17  -6        0.34        0.37      0.11 o
   0  17  -6        3.32        3.45      0.12 o
  -1  17  -6        8.16        7.90      0.13 o
  -2  17  -6       14.50       14.41      0.17 o
  -3  17  -6       26.53       26.39      0.42 o
  -4  17  -6        0.59        0.54      0.12 o
  -5  17  -6        6.04        5.98      0.12 o
  -6  17  -6        4.96        4.60      0.13 o
  -7  17  -6       10.21       10.14      0.19 o
  -9  17  -6        6.17        6.71      0.16 o
 -10  17  -6        2.27        2.24      0.12 o
 -11  17  -6       12.57       12.12      0.16 o
 -12  17  -6        2.71        2.58      0.12 o
 -13  17  -6        2.74        2.95      0.13 o
 -14  17  -6        6.35        6.23      0.15 o
 -15  17  -6        1.21        1.03      0.13 o
  19  18  -6        2.71        3.06      0.17 o
  18  18  -6       22.36       22.87      0.69 o
  17  18  -6        5.57        5.32      0.17 o
  15  18  -6       45.18       47.18      0.98 o
  14  18  -6        7.52        7.28      0.20 o
  13  18  -6       42.97       43.11      0.79 o
  12  18  -6       78.05       77.55      0.69 o
  11  18  -6       36.11       37.94      0.61 o
  10  18  -6       10.05        9.80      0.27 o
   9  18  -6       34.76       33.07      0.35 o
   8  18  -6       44.45       43.87      0.49 o
   7  18  -6        3.67        3.59      0.12 o
   6  18  -6      355.07      353.92      2.30 o
   5  18  -6        6.17        6.18      0.13 o
   4  18  -6       26.87       27.45      0.39 o
   3  18  -6      146.44      143.33      1.63 o
   2  18  -6       40.94       40.65      0.53 o
   1  18  -6       74.39       72.20      0.79 o
   0  18  -6      158.55      156.86      1.28 o
  -1  18  -6        2.64        2.78      0.12 o
  -2  18  -6      245.98      244.32      1.37 o
  -3  18  -6        0.87        1.27      0.11 o
  -5  18  -6       75.77       75.75      0.83 o
  -6  18  -6        5.33        5.32      0.14 o
  -7  18  -6       16.37       16.54      0.20 o
  -8  18  -6       31.08       31.36      0.26 o
  -9  18  -6       29.68       28.72      0.27 o
 -11  18  -6       20.16       20.27      0.28 o
 -12  18  -6        0.22        0.35      0.14 o
 -13  18  -6        2.90        3.22      0.13 o
 -14  18  -6       36.35       34.63      0.46 o
  18  19  -6       11.30       12.36      0.35 o
  17  19  -6        2.26        2.36      0.17 o
  16  19  -6        0.89        1.21      0.16 o
  15  19  -6      101.93      110.93      1.53 o
  14  19  -6       88.46       93.36      0.95 o
  13  19  -6       27.55       28.78      0.70 o
  12  19  -6        0.79        0.91      0.12 o
  11  19  -6       55.30       56.64      0.89 o
  10  19  -6       60.00       60.27      0.95 o
   9  19  -6        0.46        0.59      0.11 o
   8  19  -6       14.48       14.33      0.24 o
   7  19  -6       55.67       55.44      0.48 o
   6  19  -6      101.17      101.56      0.91 o
   5  19  -6        7.33        7.75      0.15 o
   4  19  -6        1.28        1.68      0.15 o
   3  19  -6        6.85        7.29      0.20 o
   2  19  -6        0.35        0.31      0.15 o
   1  19  -6        7.00        7.35      0.14 o
   0  19  -6        1.80        1.95      0.14 o
  -1  19  -6      136.58      136.64      1.32 o
  -2  19  -6        6.70        6.60      0.14 o
  -3  19  -6       57.36       56.82      0.49 o
  -4  19  -6       12.88       12.95      0.17 o
  -5  19  -6       22.88       22.56      0.33 o
  -6  19  -6      142.86      146.98      0.91 o
  -7  19  -6        0.89        0.99      0.15 o
  -8  19  -6        1.92        2.17      0.15 o
  -9  19  -6       82.62       82.21      0.68 o
 -10  19  -6       33.41       33.62      0.25 o
 -11  19  -6       73.74       73.99      0.61 o
 -12  19  -6        0.47        0.58      0.13 o
 -13  19  -6        3.88        3.76      0.13 o
 -14  19  -6       47.29       46.54      0.59 o
  17  20  -6       20.73       22.12      0.60 o
  16  20  -6        2.59        3.41      0.18 o
  15  20  -6        4.78        5.77      0.16 o
  14  20  -6       47.90       50.46      0.81 o
  13  20  -6        1.76        1.64      0.15 o
  12  20  -6        0.47        0.45      0.12 o
  11  20  -6       30.02       29.59      0.47 o
  10  20  -6       20.38       20.75      0.46 o
   9  20  -6        0.33        0.30      0.10 o
   8  20  -6       60.10       62.07      0.83 o
   7  20  -6       42.60       40.72      0.40 o
   6  20  -6       15.01       14.67      0.26 o
   5  20  -6       91.91       95.10      0.46 o
   4  20  -6        1.62        1.85      0.11 o
   3  20  -6      107.80      108.58      0.71 o
   2  20  -6        0.91        0.76      0.14 o
   1  20  -6        6.06        6.03      0.21 o
  -1  20  -6       54.19       53.89      0.78 o
  -2  20  -6       65.48       66.99      0.77 o
  -3  20  -6       23.97       23.13      0.25 o
  -4  20  -6        5.80        6.11      0.16 o
  -5  20  -6        1.27        1.54      0.15 o
  -6  20  -6        9.80       10.75      0.36 o
  -8  20  -6       13.77       14.46      0.18 o
  -9  20  -6        3.40        3.66      0.17 o
 -10  20  -6       11.01       11.13      0.19 o
 -11  20  -6        0.35        0.41      0.16 o
 -12  20  -6        1.42        1.83      0.15 o
  16  21  -6        7.37        7.62      0.20 o
  14  21  -6       20.39       19.57      0.63 o
  13  21  -6       49.61       56.05      0.91 o
  12  21  -6        2.06        2.38      0.12 o
  11  21  -6        3.47        3.35      0.13 o
  10  21  -6        4.62        5.42      0.14 o
   9  21  -6        6.90        7.11      0.14 o
   8  21  -6       20.06       19.77      0.26 o
   7  21  -6       16.02       15.19      0.20 o
   6  21  -6        5.16        5.51      0.13 o
   5  21  -6       30.91       31.33      0.36 o
   4  21  -6        0.96        1.06      0.13 o
   3  21  -6       47.17       45.19      0.52 o
   2  21  -6       20.35       19.70      0.26 o
   1  21  -6       17.95       17.54      0.19 o
   0  21  -6        2.43        2.73      0.18 o
  -1  21  -6       30.91       31.76      0.54 o
  -2  21  -6        5.17        5.01      0.18 o
  -3  21  -6       23.67       23.59      0.36 o
  -4  21  -6        7.51        7.62      0.18 o
  -6  21  -6       74.30       76.06      0.73 o
  -7  21  -6       11.06       11.48      0.27 o
  -8  21  -6       74.89       77.22      0.95 o
  -9  21  -6       13.86       14.72      0.24 o
 -10  21  -6        3.62        3.94      0.15 o
 -11  21  -6       26.15       26.61      0.43 o
 -12  21  -6       12.42       11.35      0.21 o
  15  22  -6        0.60        0.44      0.18 o
  14  22  -6        1.32        1.44      0.17 o
  13  22  -6       22.39       22.76      0.56 o
  12  22  -6       74.29       77.20      1.20 o
  11  22  -6       22.74       24.97      0.51 o
  10  22  -6       23.45       24.77      0.40 o
   9  22  -6        2.26        2.94      0.13 o
   8  22  -6       67.85       62.06      0.36 o
   7  22  -6       64.61       61.31      0.61 o
   6  22  -6       20.29       19.56      0.17 o
   5  22  -6        0.98        1.08      0.12 o
   4  22  -6        8.56        8.85      0.15 o
   3  22  -6        3.37        3.26      0.14 o
   2  22  -6       58.08       57.19      0.44 o
   1  22  -6        5.93        6.10      0.15 o
   0  22  -6       23.42       23.72      0.22 o
  -1  22  -6       68.34       67.67      0.90 o
  -2  22  -6       11.18       11.27      0.26 o
  -3  22  -6        2.64        2.55      0.19 o
  -4  22  -6        3.40        3.32      0.17 o
  -6  22  -6       22.09       22.73      0.31 o
  -7  22  -6       16.11       17.51      0.29 o
  -8  22  -6        8.05        7.74      0.17 o
  -9  22  -6       13.23       13.10      0.27 o
 -11  22  -6        0.89        0.82      0.16 o
  14  23  -6        1.08        1.08      0.18 o
  13  23  -6        9.06        9.71      0.27 o
  12  23  -6       27.11       29.74      0.65 o
  10  23  -6        7.71        8.43      0.26 o
   9  23  -6        0.21        0.29      0.14 o
   8  23  -6        2.40        2.70      0.16 o
   6  23  -6        8.78        8.76      0.15 o
   5  23  -6        1.77        1.74      0.12 o
   4  23  -6        1.00        1.11      0.13 o
   3  23  -6        6.64        7.07      0.21 o
   1  23  -6       32.15       31.72      0.25 o
   0  23  -6        0.37        0.51      0.14 o
  -1  23  -6       27.81       27.24      0.42 o
  -2  23  -6        1.49        1.64      0.17 o
  -4  23  -6       13.84       14.09      0.26 o
  -5  23  -6       19.62       19.88      0.36 o
  -6  23  -6       22.48       24.50      0.37 o
  -7  23  -6       16.05       16.80      0.23 o
  -8  23  -6       34.08       36.08      0.55 o
  -9  23  -6        2.21        1.90      0.16 o
 -10  23  -6        3.73        4.21      0.21 o
  13  24  -6       17.69       18.61      0.49 o
  12  24  -6       10.18       11.05      0.31 o
  10  24  -6       17.15       18.95      0.35 o
   9  24  -6       12.05       11.83      0.31 o
   8  24  -6        1.55        1.59      0.17 o
   7  24  -6       35.92       33.23      0.27 o
   6  24  -6       42.45       41.77      0.52 o
   5  24  -6       20.62       20.61      0.24 o
   4  24  -6       15.81       14.71      0.22 o
   3  24  -6        9.67        9.58      0.17 o
   2  24  -6       10.09        9.76      0.20 o
   1  24  -6       26.46       25.78      0.38 o
   0  24  -6       38.58       39.12      0.40 o
  -1  24  -6        5.80        5.62      0.21 o
  -2  24  -6        8.44        8.53      0.25 o
  -3  24  -6       13.68       13.55      0.23 o
  -5  24  -6        7.81        8.30      0.20 o
  -6  24  -6        9.20       10.08      0.31 o
  -7  24  -6        8.29        8.69      0.18 o
  -8  24  -6       25.30       25.69      0.33 o
  11  25  -6       29.11       31.25      0.37 o
  10  25  -6       25.30       26.61      0.44 o
   9  25  -6       20.77       20.55      0.36 o
   8  25  -6        0.38        0.53      0.18 o
   7  25  -6        1.71        1.57      0.15 o
   6  25  -6        3.23        3.13      0.13 o
   5  25  -6       16.65       16.55      0.17 o
   4  25  -6        4.75        4.85      0.14 o
   3  25  -6        3.62        3.72      0.14 o
   2  25  -6        3.35        3.32      0.14 o
   1  25  -6        2.09        2.29      0.15 o
   0  25  -6       10.99       11.27      0.17 o
  -2  25  -6       12.70       12.94      0.22 o
  -4  25  -6        2.70        3.28      0.22 o
  -5  25  -6       39.31       42.87      0.43 o
  -6  25  -6       30.13       32.04      0.37 o
  -7  25  -6       20.02       21.64      0.24 o
   7  26  -6        1.02        1.00      0.17 o
   6  26  -6       13.01       13.22      0.17 o
   4  26  -6       11.18       11.38      0.24 o
   3  26  -6       13.11       12.58      0.17 o
   2  26  -6       75.85       76.62      0.35 o
   1  26  -6       14.44       15.02      0.19 o
   0  26  -6        6.69        6.96      0.16 o
  -2  26  -6        1.52        1.82      0.16 o
  -3  26  -6        8.55        9.12      0.23 o
  -4  26  -6        4.97        4.96      0.16 o
  -5  26  -6       11.41       12.34      0.29 o
   6  27  -6        1.03        1.13      0.17 o
   5  27  -6       21.64       20.69      0.23 o
   4  27  -6       34.87       34.16      0.39 o
   1  27  -6       13.30       13.19      0.19 o
   0  27  -6       10.79       11.55      0.28 o
  -1  27  -6        8.30        8.78      0.20 o
  22   1  -7        1.96        1.57      0.17 o
  21   1  -7       14.36       13.82      0.40 o
  20   1  -7       31.32       28.79      1.03 o
  19   1  -7      147.01      145.91      3.86 o
  18   1  -7       27.44       23.30      0.54 o
  16   1  -7        9.48        8.84      0.18 o
  15   1  -7        8.36        7.91      0.07 o
  14   1  -7       81.58       86.70      0.70 o
  13   1  -7      241.07      249.71      1.91 o
  12   1  -7       96.46       98.06      0.95 o
  11   1  -7      136.41      138.90      1.58 o
  10   1  -7        9.99        9.97      0.10 o
   9   1  -7        6.76        6.66      0.08 o
   8   1  -7       76.46       76.45      0.61 o
   7   1  -7       17.76       18.05      0.15 o
   6   1  -7      818.38      837.12      5.91 o
   5   1  -7      369.74      365.64      2.05 o
   4   1  -7      143.28      147.12      0.77 o
   3   1  -7        0.61        0.46      0.07 o
   2   1  -7       80.41       77.38      0.48 o
   1   1  -7      159.34      158.79      1.03 o
   0   1  -7      536.39      532.00      3.02 o
  -1   1  -7      351.58      350.73      2.37 o
  -2   1  -7      142.92      142.83      0.60 o
  -3   1  -7       17.66       17.96      0.20 o
  -4   1  -7        1.79        1.63      0.09 o
  -5   1  -7       19.22       19.41      0.15 o
  -6   1  -7       36.08       36.48      0.31 o
  -7   1  -7       84.46       83.36      0.57 o
  -8   1  -7      175.97      173.72      0.57 o
  -9   1  -7      156.93      151.92      0.74 o
 -10   1  -7       37.40       37.53      0.34 o
 -11   1  -7        2.75        2.77      0.12 o
 -12   1  -7        3.96        4.00      0.14 o
 -13   1  -7       20.73       20.35      0.19 o
 -14   1  -7      167.56      157.75      0.96 o
 -15   1  -7        9.14        8.16      0.23 o
 -16   1  -7        2.27        1.34      0.13 o
 -18   1  -7        7.89        7.84      0.21 o
 -19   1  -7        5.83        6.47      0.23 o
  23   2  -7       34.02       26.59      0.69 o
  22   2  -7        1.61        1.15      0.37 o
  21   2  -7        4.43        4.09      0.18 o
  19   2  -7        1.50        1.31      0.06 o
  18   2  -7       33.87       31.55      0.67 o
  17   2  -7       17.25       16.39      0.25 o
  16   2  -7      148.48      153.67      1.10 o
  15   2  -7       83.71       85.71      1.09 o
  14   2  -7        0.30        0.41      0.04 o
  13   2  -7        6.19        6.45      0.07 o
  12   2  -7        0.27        0.26      0.04 o
  11   2  -7       40.38       40.34      0.46 o
  10   2  -7        0.45        0.43      0.06 o
   9   2  -7      165.95      170.58      1.00 o
   8   2  -7       23.35       23.01      0.20 o
   7   2  -7      107.25      105.84      0.83 o
   6   2  -7       33.24       32.82      0.24 o
   5   2  -7       25.50       25.38      0.23 o
   4   2  -7        6.07        6.31      0.08 o
   3   2  -7        9.42        9.14      0.10 o
   2   2  -7      135.57      133.01      0.75 o
   1   2  -7       25.63       25.60      0.16 o
   0   2  -7       91.73       92.38      0.52 o
  -1   2  -7      241.77      244.21      1.78 o
  -2   2  -7       64.03       63.88      0.47 o
  -3   2  -7       41.63       40.75      0.19 o
  -4   2  -7       42.67       42.36      0.20 o
  -5   2  -7        1.16        1.30      0.09 o
  -6   2  -7        3.08        3.05      0.10 o
  -7   2  -7        5.65        5.82      0.11 o
  -8   2  -7       13.87       13.82      0.16 o
  -9   2  -7       29.32       28.78      0.28 o
 -10   2  -7        4.33        4.56      0.11 o
 -11   2  -7        0.97        1.03      0.10 o
 -12   2  -7        8.17        8.44      0.13 o
 -13   2  -7       18.58       18.14      0.26 o
 -14   2  -7       48.83       48.62      0.62 o
 -15   2  -7       10.09       10.04      0.16 o
 -17   2  -7        6.34        6.37      0.15 o
 -18   2  -7       35.78       34.60      0.83 o
  24   3  -7       13.23       11.56      1.60 o
  22   3  -7       16.88       13.74      0.54 o
  21   3  -7        0.64        0.78      0.15 o
  20   3  -7       14.11       12.15      0.46 o
  19   3  -7        0.35        0.40      0.06 o
  18   3  -7       91.73       86.22      1.31 o
  17   3  -7        4.22        5.04      0.12 o
  16   3  -7       61.46       62.85      0.56 o
  15   3  -7        7.28        6.72      0.15 o
  13   3  -7       48.42       49.83      0.36 o
  12   3  -7      116.77      117.11      0.80 o
  11   3  -7      101.32      100.91      1.10 o
  10   3  -7      265.39      270.54      2.03 o
   9   3  -7       27.34       27.36      0.17 o
   8   3  -7       46.97       46.38      0.37 o
   7   3  -7      272.02      271.80      1.36 o
   6   3  -7      141.88      138.33      1.10 o
   5   3  -7       27.90       28.63      0.30 o
   4   3  -7       34.38       33.05      0.22 o
   3   3  -7        0.02        0.19      0.08 o
   2   3  -7        1.33        1.14      0.07 o
   1   3  -7        2.88        3.19      0.08 o
   0   3  -7       37.10       37.18      0.15 o
  -1   3  -7      491.09      494.47      2.25 o
  -2   3  -7      293.51      294.64      1.24 o
  -3   3  -7       43.99       42.15      0.29 o
  -4   3  -7        3.24        3.57      0.18 o
  -5   3  -7      410.52      407.46      1.93 o
  -6   3  -7      139.37      140.56      0.67 o
  -7   3  -7      370.78      372.84      2.33 o
  -8   3  -7       10.28       10.32      0.12 o
  -9   3  -7        6.32        6.85      0.11 o
 -10   3  -7       17.20       15.88      0.14 o
 -11   3  -7       59.71       58.63      0.42 o
 -12   3  -7       34.09       36.33      0.35 o
 -13   3  -7        4.39        5.75      0.16 o
 -14   3  -7        7.67        9.17      0.14 o
 -15   3  -7       46.94       46.96      0.46 o
 -16   3  -7       25.75       25.53      0.44 o
 -17   3  -7       12.48       13.54      0.26 o
 -18   3  -7        0.88        0.93      0.14 o
 -19   3  -7        9.42       11.70      0.34 o
  24   4  -7       28.84       25.46      2.65 o
  23   4  -7        1.48        1.35      0.45 o
  22   4  -7       12.48       12.28      1.59 o
  21   4  -7        0.78        0.82      0.17 o
  20   4  -7       57.66       53.01      1.18 o
  19   4  -7      103.15      101.17      1.42 o
  18   4  -7        7.24        6.96      0.20 o
  17   4  -7       14.42       14.04      0.30 o
  16   4  -7      133.77      137.05      1.31 o
  15   4  -7       14.47       14.29      0.38 o
  14   4  -7       91.21       92.81      0.84 o
  13   4  -7        0.13        0.21      0.04 o
  12   4  -7        1.86        2.04      0.08 o
  11   4  -7       59.11       57.40      0.71 o
  10   4  -7       31.74       30.65      0.36 o
   9   4  -7      528.27      532.89      2.27 o
   8   4  -7      185.40      181.21      1.60 o
   7   4  -7       25.36       25.15      0.24 o
   6   4  -7       38.14       39.05      0.28 o
   5   4  -7      101.19      100.87      0.58 o
   4   4  -7      150.20      146.94      0.87 o
   3   4  -7      155.49      153.19      1.03 o
   2   4  -7        2.70        2.57      0.07 o
   1   4  -7       31.70       31.42      0.31 o
   0   4  -7       25.39       25.53      0.24 o
  -1   4  -7       17.39       17.08      0.14 o
  -2   4  -7       49.57       49.35      0.28 o
  -3   4  -7        1.57        1.54      0.08 o
  -4   4  -7       40.97       41.35      0.30 o
  -5   4  -7      101.01       99.35      0.62 o
  -6   4  -7      132.67      132.79      0.62 o
  -7   4  -7      109.01      108.17      0.68 o
  -8   4  -7        1.63        1.66      0.09 o
  -9   4  -7       34.86       34.96      0.27 o
 -10   4  -7       83.32       83.07      0.66 o
 -11   4  -7       67.47       67.00      0.59 o
 -12   4  -7       29.51       30.06      0.36 o
 -13   4  -7        6.33        6.55      0.13 o
 -14   4  -7       85.75       86.69      0.96 o
 -15   4  -7        4.62        5.05      0.14 o
 -16   4  -7        4.98        4.92      0.12 o
 -17   4  -7       43.75       43.97      0.54 o
 -18   4  -7       11.34       11.57      0.31 o
 -19   4  -7        0.71        0.66      0.16 o
  23   5  -7       13.72       13.29      0.43 o
  22   5  -7        8.12        8.05      0.37 o
  21   5  -7        1.39        1.61      0.23 o
  20   5  -7       85.78       78.76      3.18 o
  19   5  -7       94.76       91.12      1.16 o
  18   5  -7       11.88       10.42      0.25 o
  17   5  -7       44.01       42.78      0.45 o
  16   5  -7       22.17       22.58      0.44 o
  15   5  -7       31.13       31.16      0.61 o
  14   5  -7       17.63       18.29      0.29 o
  13   5  -7      205.30      206.09      1.78 o
  12   5  -7      468.51      474.27      4.01 o
  11   5  -7       72.21       70.77      0.82 o
  10   5  -7      347.09      351.72      2.14 o
   9   5  -7        3.16        3.72      0.09 o
   8   5  -7        0.02        0.12      0.06 o
   7   5  -7      327.29      330.26      2.64 o
   6   5  -7      106.83      106.87      0.92 o
   5   5  -7      820.30      827.80      4.42 o
   4   5  -7      424.69      428.14      2.51 o
   3   5  -7      210.21      204.22      1.64 o
   2   5  -7        1.94        1.90      0.07 o
   1   5  -7       43.32       42.37      0.35 o
   0   5  -7     1173.81     1202.64      4.76 o
  -1   5  -7      201.39      197.64      1.36 o
  -2   5  -7       25.22       25.26      0.24 o
  -3   5  -7       80.85       81.40      0.50 o
  -4   5  -7       38.02       37.96      0.24 o
  -5   5  -7      352.19      351.15      1.81 o
  -6   5  -7       21.62       20.20      0.16 o
  -7   5  -7       37.89       38.37      0.28 o
  -8   5  -7      427.19      429.85      2.15 o
  -9   5  -7       41.43       40.01      0.32 o
 -10   5  -7        2.58        2.25      0.10 o
 -11   5  -7       22.23       23.64      0.28 o
 -12   5  -7        7.98        7.81      0.16 o
 -13   5  -7      147.53      151.49      1.43 o
 -14   5  -7       17.43       17.96      0.32 o
 -15   5  -7       77.74       78.58      0.79 o
 -16   5  -7        8.35        9.81      0.24 o
 -18   5  -7        8.39        8.66      0.21 o
 -19   5  -7       24.83       23.30      0.30 o
  24   6  -7       22.98       21.90      2.05 o
  23   6  -7        2.02        1.91      0.56 o
  22   6  -7       15.86       16.52      0.54 o
  21   6  -7        0.30        0.44      0.20 o
  20   6  -7       86.05       85.47      1.67 o
  19   6  -7       51.71       51.29      0.71 o
  18   6  -7        9.14        8.93      0.32 o
  16   6  -7       11.98       12.11      0.19 o
  15   6  -7        0.50        0.51      0.07 o
  14   6  -7       26.04       26.18      0.41 o
  13   6  -7        0.44        0.58      0.07 o
  12   6  -7        7.62        7.74      0.11 o
  11   6  -7       18.42       18.56      0.19 o
  10   6  -7       14.51       13.64      0.13 o
   9   6  -7      102.08      100.74      0.91 o
   8   6  -7       88.63       88.03      0.79 o
   7   6  -7        8.87        8.46      0.10 o
   6   6  -7        0.40        0.34      0.06 o
   5   6  -7        6.77        6.48      0.10 o
   4   6  -7       39.52       39.51      0.31 o
   3   6  -7      131.35      130.34      0.73 o
   2   6  -7       39.81       39.62      0.32 o
   1   6  -7       18.99       19.26      0.12 o
   0   6  -7        0.55        0.55      0.08 o
  -1   6  -7        5.34        5.25      0.09 o
  -2   6  -7       77.13       76.37      0.41 o
  -3   6  -7      107.51      108.90      0.38 o
  -5   6  -7      162.74      163.30      0.84 o
  -6   6  -7       74.63       73.55      0.56 o
  -7   6  -7       26.91       27.21      0.20 o
  -8   6  -7        0.48        0.48      0.10 o
  -9   6  -7        2.86        3.01      0.10 o
 -10   6  -7       52.14       52.12      0.50 o
 -11   6  -7       28.93       29.10      0.28 o
 -13   6  -7       23.62       23.75      0.33 o
 -14   6  -7       17.58       18.06      0.36 o
 -15   6  -7       13.25       13.25      0.23 o
 -16   6  -7        6.97        7.63      0.18 o
 -17   6  -7        5.69        5.44      0.14 o
 -18   6  -7        4.79        4.77      0.14 o
 -19   6  -7        7.89        8.17      0.18 o
  24   7  -7       10.46        9.06      1.00 o
  23   7  -7        0.19        0.82      0.38 o
  21   7  -7        1.36        1.01      0.20 o
  20   7  -7       36.80       36.81      0.67 o
  19   7  -7      179.79      180.49      2.19 o
  18   7  -7        1.50        1.17      0.09 o
  17   7  -7        1.54        1.06      0.09 o
  16   7  -7        0.14        0.19      0.05 o
  15   7  -7        1.98        1.92      0.10 o
  14   7  -7      125.76      131.61      1.40 o
  13   7  -7       27.00       27.10      0.46 o
  12   7  -7       95.56       97.34      0.57 o
  11   7  -7      253.26      253.77      2.30 o
  10   7  -7        5.99        6.11      0.08 o
   9   7  -7       35.14       34.42      0.33 o
   8   7  -7       17.94       16.49      0.23 o
   7   7  -7       76.84       76.98      0.52 o
   6   7  -7      595.99      598.88      3.12 o
   5   7  -7      180.64      177.66      1.13 o
   4   7  -7        8.06        7.16      0.11 o
   3   7  -7       15.27       15.69      0.20 o
   2   7  -7       13.32       13.37      0.15 o
   1   7  -7        0.10        0.21      0.10 o
   0   7  -7      186.60      182.75      1.14 o
  -1   7  -7      254.53      246.57      1.30 o
  -2   7  -7      189.74      189.84      0.98 o
  -3   7  -7       54.49       52.74      0.35 o
  -4   7  -7       91.55       88.26      0.53 o
  -5   7  -7        3.21        3.42      0.10 o
  -6   7  -7      140.39      139.04      0.85 o
  -7   7  -7      123.72      124.33      0.91 o
  -8   7  -7       69.46       69.59      0.43 o
  -9   7  -7       18.26       17.65      0.16 o
 -10   7  -7        1.02        1.60      0.10 o
 -11   7  -7       10.66       10.64      0.17 o
 -12   7  -7        3.28        3.24      0.12 o
 -13   7  -7        1.95        2.24      0.11 o
 -14   7  -7       98.61       97.19      0.97 o
 -15   7  -7       32.94       30.60      0.39 o
 -16   7  -7        3.68        2.91      0.12 o
 -17   7  -7        2.03        2.56      0.12 o
 -18   7  -7       10.13       10.72      0.23 o
 -19   7  -7       21.06       19.28      0.24 o
  23   8  -7        3.37        3.43      0.24 o
  22   8  -7        3.44        3.64      0.23 o
  21   8  -7        3.71        3.92      0.20 o
  19   8  -7        3.62        3.52      0.10 o
  18   8  -7        4.11        3.89      0.11 o
  17   8  -7       18.07       17.95      0.45 o
  15   8  -7        1.87        1.86      0.10 o
  14   8  -7        1.97        1.60      0.08 o
  13   8  -7        4.11        3.86      0.15 o
  12   8  -7       10.39       10.58      0.17 o
  11   8  -7        9.04        8.65      0.15 o
  10   8  -7       50.68       48.74      0.34 o
   9   8  -7       42.09       41.25      0.50 o
   8   8  -7        1.86        1.73      0.07 o
   7   8  -7        5.92        5.64      0.12 o
   6   8  -7        0.37        0.47      0.06 o
   5   8  -7       99.28       95.97      0.66 o
   4   8  -7       86.80       84.01      0.46 o
   3   8  -7        9.73        9.56      0.12 o
   2   8  -7       34.10       34.02      0.29 o
   1   8  -7       72.52       72.47      0.44 o
  -1   8  -7        0.09        0.25      0.09 o
  -2   8  -7       10.68       10.07      0.11 o
  -3   8  -7       53.51       52.37      0.34 o
  -4   8  -7       13.52       13.17      0.12 o
  -5   8  -7        0.32        0.35      0.10 o
  -7   8  -7       59.31       60.40      0.41 o
  -8   8  -7        3.12        2.91      0.10 o
  -9   8  -7        0.67        0.76      0.09 o
 -10   8  -7        2.69        3.25      0.11 o
 -11   8  -7        0.92        1.09      0.10 o
 -12   8  -7       81.94       81.32      0.49 o
 -13   8  -7        0.65        0.60      0.12 o
 -14   8  -7        5.65        5.93      0.13 o
 -16   8  -7        1.07        0.74      0.12 o
 -17   8  -7        7.97        7.40      0.16 o
 -18   8  -7        0.47        0.56      0.13 o
  23   9  -7        3.48        3.22      0.25 o
  21   9  -7        0.96        1.11      0.16 o
  20   9  -7       13.31       13.17      0.18 o
  19   9  -7        2.70        2.75      0.11 o
  18   9  -7       54.39       51.48      0.79 o
  17   9  -7        5.36        4.63      0.13 o
  16   9  -7       46.98       48.70      0.52 o
  15   9  -7       37.78       38.04      0.48 o
  14   9  -7        0.09        0.25      0.08 o
  13   9  -7      126.39      124.87      1.53 o
  12   9  -7       65.46       64.45      0.67 o
  11   9  -7       13.02       12.27      0.18 o
  10   9  -7      192.06      191.88      1.86 o
   9   9  -7        4.05        4.38      0.10 o
   8   9  -7        0.15        0.21      0.04 o
   7   9  -7       46.44       44.80      0.36 o
   6   9  -7       19.52       19.76      0.15 o
   5   9  -7      136.81      134.97      1.01 o
   4   9  -7       10.84       10.35      0.13 o
   3   9  -7        0.49        0.51      0.07 o
   2   9  -7       52.52       51.14      0.51 o
   1   9  -7        5.42        5.71      0.10 o
   0   9  -7       61.50       59.43      0.49 o
  -1   9  -7      165.78      164.73      1.17 o
  -2   9  -7       34.24       34.06      0.16 o
  -3   9  -7        5.39        5.27      0.10 o
  -4   9  -7        1.11        1.18      0.09 o
  -5   9  -7      106.45      103.52      0.75 o
  -6   9  -7       32.89       33.31      0.28 o
  -7   9  -7       68.79       68.87      0.38 o
  -8   9  -7      104.77      105.06      0.64 o
 -10   9  -7        0.32        0.47      0.11 o
 -11   9  -7       46.46       47.68      0.60 o
 -12   9  -7       22.68       24.38      0.28 o
 -13   9  -7       24.21       25.90      0.30 o
 -14   9  -7        8.27        9.08      0.14 o
 -15   9  -7        4.71        4.32      0.14 o
 -16   9  -7       22.06       19.99      0.35 o
 -17   9  -7        0.43        0.41      0.12 o
 -18   9  -7        0.90        0.85      0.13 o
  23  10  -7        1.96        1.41      0.47 o
  21  10  -7       10.82       10.34      0.32 o
  20  10  -7        3.41        3.45      0.14 o
  19  10  -7       17.76       18.59      0.22 o
  18  10  -7       18.97       18.97      0.34 o
  17  10  -7        3.75        3.33      0.12 o
  16  10  -7       16.46       16.57      0.32 o
  15  10  -7       45.29       44.65      0.50 o
  14  10  -7       17.15       16.54      0.27 o
  13  10  -7      116.00      117.01      1.53 o
  12  10  -7        7.05        5.84      0.34 o
  11  10  -7       24.37       22.90      0.28 o
  10  10  -7        2.15        2.12      0.08 o
   9  10  -7        5.47        5.70      0.14 o
   8  10  -7       29.28       28.11      0.31 o
   7  10  -7       10.84       11.06      0.16 o
   6  10  -7        5.18        5.04      0.09 o
   5  10  -7        8.08        8.10      0.11 o
   4  10  -7        0.24        0.30      0.08 o
   3  10  -7        1.50        1.64      0.08 o
   2  10  -7       11.36       11.36      0.16 o
   1  10  -7      148.70      146.18      0.88 o
   0  10  -7      120.63      119.23      0.92 o
  -1  10  -7       20.16       19.77      0.13 o
  -2  10  -7        1.13        1.43      0.09 o
  -3  10  -7      104.99      106.00      0.71 o
  -4  10  -7       17.74       17.74      0.14 o
  -5  10  -7        4.37        4.44      0.10 o
  -6  10  -7       48.93       49.62      0.32 o
  -7  10  -7       19.87       19.03      0.22 o
  -8  10  -7      132.30      131.38      0.71 o
 -10  10  -7       10.48       11.06      0.17 o
 -11  10  -7        3.79        4.11      0.12 o
 -12  10  -7        0.93        1.02      0.12 o
 -13  10  -7       33.46       32.58      0.33 o
 -14  10  -7       20.54       20.58      0.27 o
 -15  10  -7       15.84       15.73      0.23 o
 -16  10  -7       61.39       61.16      0.66 o
 -18  10  -7        9.32        8.97      0.23 o
  22  11  -7       33.95       32.72      0.93 o
  21  11  -7       50.14       51.52      0.67 o
  20  11  -7       23.72       24.37      0.49 o
  19  11  -7      123.92      129.33      1.79 o
  18  11  -7       50.21       49.74      0.65 o
  17  11  -7       38.25       38.64      0.43 o
  16  11  -7       27.46       26.29      0.78 o
  15  11  -7       24.76       24.74      0.48 o
  14  11  -7       15.22       15.53      0.20 o
  13  11  -7      184.96      193.15      1.58 o
  12  11  -7       84.70       85.34      1.15 o
  11  11  -7       11.67       11.43      0.22 o
  10  11  -7      178.46      178.50      1.31 o
   9  11  -7        5.62        5.72      0.12 o
   7  11  -7       99.83       98.78      0.86 o
   6  11  -7      506.30      511.71      3.77 o
   5  11  -7       54.46       54.39      0.53 o
   4  11  -7      377.24      371.01      1.75 o
   3  11  -7       64.42       62.71      0.51 o
   2  11  -7       37.11       35.63      0.38 o
   1  11  -7      401.69      395.96      2.73 o
   0  11  -7       90.75       89.60      0.72 o
  -1  11  -7      238.80      236.94      1.28 o
  -2  11  -7      140.46      140.49      1.12 o
  -3  11  -7       11.48       11.14      0.15 o
  -4  11  -7       21.79       21.66      0.16 o
  -5  11  -7       50.14       49.24      0.33 o
  -6  11  -7        0.29        0.42      0.11 o
  -7  11  -7      123.44      122.95      0.93 o
  -8  11  -7       27.72       26.85      0.27 o
  -9  11  -7      161.49      157.58      1.07 o
 -10  11  -7        3.72        4.38      0.12 o
 -11  11  -7        0.57        0.57      0.12 o
 -12  11  -7        5.61        5.73      0.13 o
 -13  11  -7       11.68       12.99      0.17 o
 -14  11  -7       94.22       95.12      1.00 o
 -15  11  -7       31.98       31.46      0.45 o
 -16  11  -7        0.45        0.77      0.13 o
 -17  11  -7        3.74        4.27      0.13 o
  22  12  -7        2.23        2.34      0.26 o
  21  12  -7        0.82        1.07      0.21 o
  20  12  -7       30.94       31.69      0.57 o
  19  12  -7       10.60       10.44      0.31 o
  18  12  -7       29.83       30.13      0.47 o
  17  12  -7        1.12        1.01      0.09 o
  16  12  -7        6.23        6.05      0.25 o
  15  12  -7       11.47       11.40      0.18 o
  14  12  -7       12.59       12.65      0.17 o
  13  12  -7       36.97       37.08      0.58 o
  12  12  -7        7.04        6.71      0.11 o
  11  12  -7       16.98       16.72      0.23 o
  10  12  -7       18.46       18.06      0.25 o
   9  12  -7       14.56       14.08      0.19 o
   8  12  -7        0.16        0.10      0.05 o
   7  12  -7       31.44       30.82      0.31 o
   6  12  -7       12.50       11.70      0.14 o
   5  12  -7        8.27        8.11      0.13 o
   4  12  -7       11.17       10.74      0.16 o
   3  12  -7        0.60        0.80      0.08 o
   2  12  -7        1.30        1.58      0.09 o
   1  12  -7      124.73      122.71      0.78 o
   0  12  -7       25.68       24.65      0.31 o
  -1  12  -7        1.60        1.82      0.09 o
  -2  12  -7        1.22        1.13      0.10 o
  -3  12  -7        1.86        2.31      0.10 o
  -4  12  -7        3.99        3.80      0.11 o
  -5  12  -7       52.59       53.18      0.35 o
  -6  12  -7       25.33       23.74      0.30 o
  -7  12  -7       13.76       14.02      0.15 o
  -8  12  -7       36.50       36.17      0.39 o
  -9  12  -7       23.15       24.00      0.28 o
 -10  12  -7        7.02        6.52      0.13 o
 -11  12  -7        0.56        0.65      0.13 o
 -12  12  -7        1.53        1.60      0.14 o
 -13  12  -7       63.97       65.10      0.61 o
 -14  12  -7        8.81        9.38      0.15 o
 -15  12  -7       40.17       40.50      0.51 o
 -16  12  -7        6.40        6.35      0.14 o
  22  13  -7        1.89        2.14      0.23 o
  21  13  -7        4.42        5.29      0.28 o
  20  13  -7       11.52       12.52      0.23 o
  19  13  -7       32.45       34.05      0.43 o
  18  13  -7       21.67       21.99      0.58 o
  17  13  -7        0.22        0.34      0.14 o
  16  13  -7        0.96        1.14      0.10 o
  15  13  -7       12.60       12.22      0.26 o
  14  13  -7       57.78       61.97      0.74 o
  13  13  -7       35.34       36.13      0.44 o
  12  13  -7       33.67       33.26      0.51 o
  11  13  -7      163.60      168.22      1.71 o
  10  13  -7       85.43       81.55      0.51 o
   9  13  -7        3.99        4.41      0.13 o
   8  13  -7       29.50       28.37      0.31 o
   7  13  -7        8.63        8.62      0.14 o
   6  13  -7      288.32      285.92      2.23 o
   5  13  -7       35.63       35.78      0.32 o
   4  13  -7        8.62        8.16      0.15 o
   3  13  -7       20.46       20.82      0.32 o
   1  13  -7        2.48        2.40      0.10 o
   0  13  -7       18.95       17.33      0.16 o
  -1  13  -7      177.19      173.19      1.10 o
  -2  13  -7       78.65       76.89      0.72 o
  -3  13  -7        1.56        2.05      0.10 o
  -4  13  -7        1.17        1.68      0.10 o
  -5  13  -7       67.99       68.04      0.52 o
  -6  13  -7       93.14       91.92      0.71 o
  -7  13  -7      117.44      116.48      1.06 o
  -8  13  -7        8.62        8.43      0.15 o
  -9  13  -7       19.94       19.22      0.24 o
 -10  13  -7        2.70        3.07      0.12 o
 -12  13  -7        4.10        4.36      0.14 o
 -13  13  -7        0.75        0.97      0.14 o
 -14  13  -7       38.72       38.70      0.34 o
 -15  13  -7        6.51        6.16      0.14 o
 -16  13  -7       15.56       14.13      0.24 o
  20  14  -7       13.68       14.25      0.34 o
  19  14  -7       13.81       13.83      0.32 o
  18  14  -7        2.28        2.28      0.13 o
  16  14  -7        8.73        8.28      0.33 o
  15  14  -7       12.84       12.81      0.28 o
  14  14  -7       85.00       91.44      1.03 o
  13  14  -7       22.49       23.06      0.37 o
  12  14  -7        8.28        8.56      0.17 o
  11  14  -7       15.55       15.47      0.23 o
  10  14  -7       15.85       15.44      0.22 o
   9  14  -7       98.40       98.71      0.83 o
   8  14  -7       54.65       54.61      0.58 o
   7  14  -7       10.76       10.61      0.14 o
   6  14  -7       18.35       18.38      0.24 o
   5  14  -7       11.20       11.27      0.14 o
   4  14  -7       12.47       12.42      0.16 o
   3  14  -7       47.93       45.82      0.28 o
   2  14  -7       12.32       12.15      0.15 o
   1  14  -7       41.74       41.16      0.43 o
   0  14  -7        1.25        1.02      0.10 o
  -1  14  -7       21.69       21.21      0.26 o
  -2  14  -7       69.05       71.25      0.70 o
  -3  14  -7       55.20       55.11      0.51 o
  -4  14  -7        0.32        0.45      0.12 o
  -5  14  -7        4.06        3.81      0.12 o
  -6  14  -7       72.76       73.01      0.40 o
  -7  14  -7        4.31        3.91      0.13 o
  -8  14  -7       19.00       18.83      0.20 o
  -9  14  -7        5.26        5.85      0.15 o
 -10  14  -7       13.50       14.37      0.20 o
 -11  14  -7       48.03       47.28      0.49 o
 -12  14  -7        0.77        0.96      0.13 o
 -13  14  -7       10.26       11.04      0.19 o
 -14  14  -7        1.44        1.44      0.14 o
 -15  14  -7        1.42        1.45      0.13 o
 -16  14  -7       22.89       23.05      0.39 o
  21  15  -7        8.54        8.26      0.28 o
  20  15  -7       23.98       25.33      0.36 o
  19  15  -7        1.83        1.81      0.15 o
  17  15  -7       31.25       31.84      0.48 o
  16  15  -7       45.96       46.79      0.68 o
  15  15  -7       13.54       14.06      0.34 o
  14  15  -7        0.49        0.70      0.14 o
  13  15  -7       53.45       55.45      0.95 o
  12  15  -7       65.51       64.44      0.94 o
  11  15  -7        8.62        8.72      0.16 o
  10  15  -7       25.67       26.28      0.36 o
   9  15  -7        5.44        5.61      0.13 o
   8  15  -7        0.12        0.38      0.06 o
   7  15  -7       53.26       53.19      0.54 o
   6  15  -7       12.14       12.78      0.24 o
   5  15  -7      193.00      193.12      1.71 o
   4  15  -7       12.16       12.28      0.15 o
   3  15  -7        6.82        6.82      0.11 o
   2  15  -7        7.28        7.17      0.12 o
   1  15  -7       50.51       50.07      0.34 o
   0  15  -7      229.98      226.23      2.23 o
  -1  15  -7       10.54       10.88      0.21 o
  -2  15  -7        0.18        0.40      0.11 o
  -3  15  -7       18.75       19.52      0.20 o
  -4  15  -7       60.23       60.67      0.57 o
  -5  15  -7        3.54        3.48      0.12 o
  -6  15  -7        1.33        1.49      0.11 o
  -8  15  -7      213.87      217.78      1.90 o
  -9  15  -7        9.58       10.34      0.14 o
 -10  15  -7        0.72        0.85      0.13 o
 -11  15  -7       16.79       17.83      0.31 o
 -12  15  -7        1.59        1.90      0.14 o
 -13  15  -7       35.10       36.65      0.51 o
 -14  15  -7        2.19        2.57      0.12 o
 -15  15  -7        6.59        6.32      0.17 o
  19  16  -7       13.09       13.05      0.41 o
  18  16  -7        0.82        0.72      0.16 o
  17  16  -7        7.74        7.85      0.18 o
  16  16  -7        1.70        1.62      0.12 o
  15  16  -7       16.24       16.12      0.39 o
  14  16  -7       24.98       24.98      0.48 o
  13  16  -7       82.48       83.32      1.64 o
  12  16  -7        7.09        7.18      0.12 o
  11  16  -7        0.73        0.58      0.10 o
  10  16  -7        4.42        4.12      0.11 o
   9  16  -7       10.14        9.29      0.34 o
   8  16  -7       57.53       57.32      0.61 o
   6  16  -7       16.98       17.38      0.29 o
   5  16  -7        7.94        8.02      0.11 o
   4  16  -7        0.30        0.38      0.10 o
   3  16  -7        0.84        0.84      0.11 o
   1  16  -7       94.71       91.92      0.76 o
   0  16  -7       42.39       42.76      0.29 o
  -1  16  -7        0.28        0.37      0.12 o
  -2  16  -7        2.99        3.30      0.11 o
  -3  16  -7      109.86      112.17      0.94 o
  -4  16  -7        3.46        3.55      0.12 o
  -6  16  -7       28.60       29.10      0.33 o
  -7  16  -7       17.10       16.51      0.16 o
  -8  16  -7      101.41      100.78      0.91 o
  -9  16  -7        0.93        0.85      0.13 o
 -10  16  -7        3.64        3.80      0.13 o
 -11  16  -7        8.71        9.11      0.17 o
 -13  16  -7       11.39       10.90      0.24 o
 -14  16  -7        2.68        2.70      0.13 o
 -15  16  -7        2.60        2.41      0.13 o
  19  17  -7      135.98      137.90      1.90 o
  18  17  -7        5.58        5.18      0.17 o
  17  17  -7        7.41        8.26      0.28 o
  16  17  -7        2.33        2.05      0.12 o
  15  17  -7       56.63       57.21      0.85 o
  14  17  -7       38.28       36.59      0.63 o
  13  17  -7       16.97       16.71      0.38 o
  12  17  -7       83.19       81.09      1.08 o
  11  17  -7        7.96        7.96      0.14 o
  10  17  -7      145.52      141.18      1.73 o
   9  17  -7        6.67        6.63      0.15 o
   8  17  -7        3.50        3.66      0.15 o
   7  17  -7      121.24      121.79      0.86 o
   6  17  -7      248.88      254.02      1.71 o
   5  17  -7       27.51       27.79      0.41 o
   4  17  -7      101.38       98.39      0.84 o
   3  17  -7       25.67       26.23      0.33 o
   2  17  -7       11.52       11.36      0.18 o
   1  17  -7       90.92       90.78      0.76 o
   0  17  -7       39.63       40.14      0.41 o
  -1  17  -7      101.05       99.95      0.89 o
  -2  17  -7       79.29       79.07      0.67 o
  -3  17  -7        3.61        3.69      0.12 o
  -4  17  -7        2.65        2.87      0.12 o
  -5  17  -7       45.07       44.39      0.48 o
  -6  17  -7        5.62        5.52      0.14 o
  -7  17  -7       79.52       81.09      0.97 o
  -8  17  -7        6.44        6.25      0.14 o
  -9  17  -7       36.67       36.01      0.30 o
 -10  17  -7        6.80        6.32      0.14 o
 -11  17  -7        3.02        3.10      0.13 o
 -12  17  -7        6.64        6.86      0.17 o
 -13  17  -7        4.39        4.61      0.15 o
 -14  17  -7       31.55       30.63      0.36 o
  19  18  -7        9.08        8.27      0.24 o
  18  18  -7        3.44        3.60      0.18 o
  15  18  -7        4.41        4.40      0.14 o
  14  18  -7       13.20       12.02      0.25 o
  13  18  -7        4.99        5.13      0.15 o
  12  18  -7        2.10        2.13      0.11 o
  10  18  -7        9.03        9.23      0.21 o
   9  18  -7       25.40       23.77      0.54 o
   7  18  -7       12.72       12.86      0.25 o
   6  18  -7        2.16        2.09      0.11 o
   5  18  -7       22.77       23.36      0.48 o
   4  18  -7       49.61       50.37      0.60 o
   3  18  -7       16.78       15.91      0.19 o
   2  18  -7       23.33       23.06      0.22 o
   1  18  -7      120.29      120.23      0.76 o
   0  18  -7       13.01       13.16      0.17 o
  -1  18  -7        1.31        1.43      0.11 o
  -2  18  -7        2.20        2.32      0.12 o
  -3  18  -7       14.32       13.68      0.15 o
  -4  18  -7       14.49       14.43      0.15 o
  -5  18  -7        3.05        3.34      0.12 o
  -6  18  -7       17.11       16.40      0.17 o
  -7  18  -7       51.01       51.27      0.34 o
  -8  18  -7       21.14       21.00      0.19 o
  -9  18  -7       10.82       11.51      0.15 o
 -11  18  -7        1.34        1.39      0.13 o
 -12  18  -7       20.72       22.02      0.30 o
 -13  18  -7       12.63       13.02      0.20 o
  18  19  -7       32.39       31.82      0.59 o
  17  19  -7       19.77       18.66      0.37 o
  16  19  -7       26.46       26.80      0.61 o
  15  19  -7        1.01        1.26      0.16 o
  14  19  -7        0.61        0.84      0.17 o
  13  19  -7       46.21       49.15      0.85 o
  12  19  -7       74.25       75.48      1.13 o
  11  19  -7        0.45        0.44      0.12 o
  10  19  -7       31.58       32.75      0.49 o
   8  19  -7        9.00        8.71      0.13 o
   7  19  -7       31.24       30.07      0.47 o
   6  19  -7        0.66        1.14      0.15 o
   5  19  -7       53.52       54.37      0.65 o
   3  19  -7        0.19        0.39      0.12 o
   2  19  -7        0.54        0.34      0.14 o
   1  19  -7        4.86        5.18      0.14 o
   0  19  -7       26.90       27.10      0.37 o
  -1  19  -7       66.13       66.66      0.60 o
  -2  19  -7        3.28        3.45      0.13 o
  -3  19  -7        0.52        0.31      0.13 o
  -4  19  -7        1.27        1.36      0.14 o
  -5  19  -7       15.50       15.93      0.25 o
  -6  19  -7        3.33        3.27      0.13 o
  -7  19  -7       52.10       53.43      0.57 o
  -8  19  -7       26.77       26.19      0.40 o
 -10  19  -7        3.61        3.31      0.14 o
 -11  19  -7       20.00       21.01      0.25 o
 -12  19  -7       14.30       14.90      0.33 o
 -13  19  -7       30.05       30.85      0.38 o
  17  20  -7        2.21        2.32      0.18 o
  16  20  -7       12.90       13.46      0.51 o
  15  20  -7       18.27       17.75      0.53 o
  14  20  -7        3.45        3.40      0.18 o
  13  20  -7        2.91        2.85      0.20 o
  12  20  -7        8.40        9.32      0.22 o
  11  20  -7       18.47       18.43      0.37 o
  10  20  -7        7.95        7.98      0.16 o
   9  20  -7        7.62        7.12      0.17 o
   8  20  -7       10.94       10.34      0.25 o
   7  20  -7        1.85        2.09      0.13 o
   6  20  -7        7.39        7.97      0.16 o
   5  20  -7       13.58       13.92      0.35 o
   4  20  -7        4.30        4.65      0.13 o
   3  20  -7       70.04       68.30      1.15 o
   2  20  -7       48.02       47.00      0.61 o
   1  20  -7        0.57        0.89      0.15 o
   0  20  -7       50.13       50.23      0.33 o
  -1  20  -7       15.70       16.11      0.26 o
  -2  20  -7       14.49       14.07      0.29 o
  -3  20  -7       19.97       20.77      0.29 o
  -4  20  -7       10.84       11.07      0.30 o
  -5  20  -7       54.80       55.61      0.53 o
  -6  20  -7        1.96        2.26      0.15 o
  -7  20  -7        1.12        1.15      0.13 o
  -8  20  -7        9.64       10.04      0.18 o
  -9  20  -7        0.85        1.08      0.14 o
 -10  20  -7        6.47        6.20      0.19 o
 -11  20  -7        0.46        0.50      0.14 o
 -12  20  -7        6.14        6.23      0.15 o
  16  21  -7        3.34        3.27      0.19 o
  15  21  -7        9.41        9.74      0.27 o
  14  21  -7        6.59        6.47      0.24 o
  13  21  -7       22.57       23.35      0.52 o
  12  21  -7        2.16        2.51      0.19 o
  11  21  -7       35.74       36.69      0.65 o
  10  21  -7       18.04       18.94      0.33 o
   9  21  -7        4.60        5.80      0.19 o
   7  21  -7        0.39        0.39      0.12 o
   6  21  -7       50.41       50.78      0.50 o
   5  21  -7        4.35        5.01      0.15 o
   4  21  -7        3.97        4.05      0.14 o
   3  21  -7        1.78        1.81      0.14 o
   2  21  -7       29.30       29.83      0.53 o
   1  21  -7        8.72        8.83      0.16 o
   0  21  -7       13.18       13.20      0.22 o
  -1  21  -7        5.49        5.73      0.16 o
  -2  21  -7       19.66       19.04      0.37 o
  -3  21  -7        0.59        0.74      0.15 o
  -4  21  -7        4.34        4.32      0.16 o
  -5  21  -7        1.80        2.32      0.17 o
  -6  21  -7       23.15       23.66      0.41 o
  -8  21  -7       20.32       22.82      0.28 o
  -9  21  -7        8.25        8.41      0.20 o
 -10  21  -7        7.37        8.06      0.16 o
 -11  21  -7        6.14        6.35      0.15 o
  15  22  -7        2.36        2.37      0.17 o
  14  22  -7        0.22        0.40      0.17 o
  13  22  -7       16.05       16.93      0.44 o
  12  22  -7       12.07       12.78      0.30 o
  11  22  -7        0.17        0.40      0.16 o
   9  22  -7        2.38        2.43      0.17 o
   8  22  -7        7.04        6.94      0.19 o
   7  22  -7        0.30        0.40      0.13 o
   6  22  -7        2.17        2.49      0.16 o
   5  22  -7        0.46        0.64      0.15 o
   4  22  -7        1.48        1.46      0.15 o
   3  22  -7       15.02       15.13      0.37 o
   2  22  -7        7.52        8.08      0.25 o
   1  22  -7        6.24        6.37      0.16 o
   0  22  -7        1.51        1.80      0.16 o
  -1  22  -7        2.63        3.09      0.16 o
  -2  22  -7        4.23        4.67      0.16 o
  -3  22  -7       24.40       24.24      0.24 o
  -4  22  -7        0.23        0.37      0.17 o
  -5  22  -7        4.00        3.83      0.21 o
  -6  22  -7        1.75        1.89      0.16 o
  -7  22  -7        1.04        0.83      0.16 o
  -8  22  -7       14.85       15.75      0.30 o
  -9  22  -7        5.10        5.83      0.17 o
 -10  22  -7        5.36        6.32      0.17 o
  13  23  -7       28.45       29.39      0.73 o
  12  23  -7        7.49        8.41      0.18 o
  11  23  -7       33.41       33.31      0.44 o
  10  23  -7       14.93       13.60      0.20 o
   8  23  -7       21.87       19.99      0.26 o
   7  23  -7        1.31        1.32      0.13 o
   6  23  -7      172.08      177.82      1.91 o
   5  23  -7        8.27        8.66      0.18 o
   4  23  -7       35.12       35.11      0.65 o
   1  23  -7       66.51       63.48      0.50 o
   0  23  -7       18.65       19.16      0.32 o
  -1  23  -7       49.45       49.23      0.67 o
  -2  23  -7       22.76       21.97      0.37 o
  -3  23  -7        0.59        0.72      0.16 o
  -4  23  -7        9.43        9.21      0.18 o
  -5  23  -7        5.30        5.03      0.19 o
  -6  23  -7        6.66        6.86      0.19 o
  -7  23  -7       29.75       31.22      0.44 o
  -8  23  -7        0.67        0.66      0.16 o
  10  24  -7        0.28        0.43      0.16 o
   8  24  -7        5.40        5.72      0.19 o
   7  24  -7       24.41       24.29      0.38 o
   5  24  -7        0.55        0.59      0.15 o
   3  24  -7       30.39       30.76      0.37 o
   2  24  -7       37.50       37.85      0.54 o
   1  24  -7       35.73       36.87      0.40 o
   0  24  -7       17.42       17.94      0.46 o
  -1  24  -7       26.87       26.83      0.34 o
  -2  24  -7       44.85       45.52      0.83 o
  -3  24  -7       38.47       36.69      0.66 o
  -4  24  -7        6.35        6.75      0.19 o
  -5  24  -7        1.17        1.61      0.16 o
  -6  24  -7       10.17       11.09      0.21 o
  10  25  -7       11.23       11.08      0.25 o
   7  25  -7       36.79       36.32      0.45 o
   6  25  -7        7.12        7.59      0.20 o
   5  25  -7       16.57       18.19      0.35 o
   3  25  -7        0.70        1.05      0.16 o
   2  25  -7        1.97        2.23      0.17 o
   1  25  -7        6.61        7.08      0.17 o
   0  25  -7        6.66        7.38      0.26 o
  -1  25  -7       20.13       20.41      0.28 o
  -2  25  -7        0.93        1.38      0.17 o
  -5  25  -7        4.46        4.58      0.19 o
   7  26  -7        0.14        0.33      0.16 o
   6  26  -7        2.02        2.42      0.18 o
   5  26  -7       20.91       21.21      0.30 o
   4  26  -7        1.59        1.63      0.16 o
   3  26  -7       17.09       18.28      0.36 o
   2  26  -7       12.55       13.27      0.24 o
   1  26  -7        1.49        1.66      0.16 o
   0  26  -7       14.10       15.63      0.28 o
  -1  26  -7        0.22        0.70      0.22 o
  -2  26  -7        0.80        0.52      0.19 o
  21   0  -8        1.82        1.73      0.29 o
  20   0  -8      156.13      150.68      1.14 o
  19   0  -8       66.37       58.36      6.04 o
  18   0  -8      281.58      281.42      6.35 o
  17   0  -8      102.51       99.38      2.40 o
  16   0  -8       15.36       15.07      0.23 o
  15   0  -8      196.17      198.86      1.86 o
  14   0  -8        0.77        0.93      0.11 o
  12   0  -8     1031.65     1090.18     17.38 o
  11   0  -8        7.49        7.48      0.16 o
  10   0  -8       33.59       35.29      0.47 o
   9   0  -8       64.34       65.15      0.63 o
   8   0  -8      266.90      280.25      3.34 o
   7   0  -8      118.54      119.71      2.20 o
   6   0  -8      129.08      129.38      0.98 o
   5   0  -8       19.76       20.00      0.41 o
   4   0  -8        8.42        8.48      0.15 o
   3   0  -8     1427.48     1512.50     12.59 o
   2   0  -8        0.77        0.92      0.14 o
   1   0  -8        0.79        0.59      0.15 o
   0   0  -8      352.39      356.43      3.61 o
  -1   0  -8       39.47       39.26      0.40 o
  -2   0  -8      294.37      295.96      4.10 o
  -3   0  -8       95.66       95.23      0.71 o
  -4   0  -8      171.97      176.08      1.43 o
  -5   0  -8      601.62      598.81      4.38 o
  -6   0  -8       13.45       13.73      0.23 o
  -7   0  -8      129.53      131.88      1.24 o
  -8   0  -8        0.98        1.23      0.17 o
  -9   0  -8        8.76        9.39      0.23 o
 -10   0  -8      134.07      129.02      1.61 o
 -12   0  -8       43.63       43.84      0.48 o
 -13   0  -8       21.67       20.63      0.38 o
 -15   0  -8       10.35        9.02      0.48 o
 -17   0  -8        0.92        0.55      0.27 o
 -18   0  -8       26.72       22.29      0.66 o
  22   1  -8        5.46        4.91      0.28 o
  21   1  -8       58.77       53.96      1.21 o
  20   1  -8        2.74        2.14      0.16 o
  19   1  -8        4.00        3.79      0.09 o
  18   1  -8       13.20       12.31      0.21 o
  17   1  -8      107.89      109.46      0.76 o
  15   1  -8        0.45        0.48      0.05 o
  14   1  -8       26.25       26.11      0.25 o
  13   1  -8        0.47        0.64      0.06 o
  12   1  -8      137.55      141.21      1.85 o
  11   1  -8       81.44       84.24      0.69 o
  10   1  -8       13.40       14.25      0.13 o
   9   1  -8       37.08       38.04      0.41 o
   8   1  -8        0.89        0.85      0.07 o
   7   1  -8      107.70      108.60      0.50 o
   6   1  -8      131.60      134.07      0.90 o
   5   1  -8       14.15       13.81      0.16 o
   4   1  -8      156.02      157.19      1.24 o
   3   1  -8      506.39      511.95      3.47 o
   2   1  -8      166.87      168.65      1.86 o
   1   1  -8       19.99       20.38      0.29 o
   0   1  -8       67.93       67.40      0.25 o
  -1   1  -8       18.22       18.18      0.14 o
  -2   1  -8       73.96       73.30      0.34 o
  -3   1  -8        8.20        7.88      0.13 o
  -4   1  -8       17.26       16.45      0.16 o
  -5   1  -8        4.45        4.21      0.13 o
  -6   1  -8      238.12      241.03      1.30 o
  -7   1  -8        8.49        8.39      0.15 o
  -8   1  -8       10.38       10.01      0.15 o
  -9   1  -8       38.37       37.72      0.28 o
 -10   1  -8        3.87        4.15      0.12 o
 -11   1  -8       31.03       31.16      0.29 o
 -12   1  -8       62.26       63.12      0.61 o
 -13   1  -8      186.30      183.98      1.86 o
 -14   1  -8      112.31      107.49      0.94 o
 -15   1  -8       36.89       35.37      0.54 o
 -16   1  -8        2.79        2.14      0.16 o
 -17   1  -8        4.85        4.57      0.20 o
 -18   1  -8        3.15        3.35      0.18 o
  23   2  -8        2.48        1.58      0.46 o
  22   2  -8       27.37       24.17      1.65 o
  21   2  -8       11.18       11.19      0.52 o
  20   2  -8        2.13        1.87      0.08 o
  19   2  -8      104.08      102.62      0.65 o
  18   2  -8        6.41        6.21      0.10 o
  17   2  -8       12.95       12.04      0.30 o
  16   2  -8       11.01        9.54      0.26 o
  15   2  -8       12.66       12.77      0.16 o
  14   2  -8       17.96       17.44      0.26 o
  13   2  -8       51.48       49.87      0.49 o
  12   2  -8       71.62       71.46      0.50 o
  11   2  -8       89.26       91.55      0.87 o
  10   2  -8      100.81      105.18      1.10 o
   9   2  -8        0.23        0.30      0.06 o
   8   2  -8        7.48        7.37      0.09 o
   7   2  -8       12.03       11.80      0.14 o
   6   2  -8        4.34        3.77      0.10 o
   5   2  -8      226.26      226.88      1.71 o
   4   2  -8       33.11       34.57      0.37 o
   3   2  -8      194.97      195.07      1.30 o
   2   2  -8      131.21      132.40      0.96 o
   1   2  -8      120.13      120.21      0.64 o
   0   2  -8        8.33        8.27      0.11 o
  -1   2  -8        5.74        6.03      0.10 o
  -3   2  -8        1.32        1.38      0.09 o
  -4   2  -8      222.92      221.09      1.74 o
  -5   2  -8        6.67        6.86      0.15 o
  -6   2  -8        5.88        6.13      0.13 o
  -7   2  -8       23.32       24.48      0.24 o
  -8   2  -8       21.01       21.27      0.18 o
  -9   2  -8        2.40        2.45      0.11 o
 -11   2  -8        5.48        5.18      0.12 o
 -12   2  -8       23.58       23.35      0.24 o
 -13   2  -8       23.56       24.70      0.22 o
 -14   2  -8        0.98        1.59      0.12 o
 -15   2  -8        2.45        2.71      0.13 o
 -17   2  -8        3.22        2.47      0.15 o
 -18   2  -8        2.04        1.49      0.14 o
  23   3  -8        1.73        1.64      0.44 o
  22   3  -8        1.93        1.85      0.29 o
  21   3  -8        8.73        8.00      0.55 o
  20   3  -8        1.17        0.76      0.11 o
  19   3  -8        6.45        5.90      0.16 o
  18   3  -8        0.49        0.51      0.06 o
  17   3  -8        0.65        0.76      0.06 o
  16   3  -8       10.51        9.46      0.20 o
  15   3  -8        2.72        2.33      0.09 o
  14   3  -8       19.08       19.33      0.24 o
  13   3  -8       35.49       35.41      0.31 o
  12   3  -8        1.10        1.12      0.07 o
  11   3  -8        4.77        5.00      0.11 o
  10   3  -8        1.95        2.27      0.07 o
   9   3  -8        8.35        8.34      0.10 o
   8   3  -8       32.83       33.15      0.17 o
   7   3  -8        1.18        1.33      0.07 o
   6   3  -8       15.57       15.64      0.14 o
   5   3  -8        0.18        0.19      0.08 o
   4   3  -8        5.47        5.55      0.09 o
   3   3  -8        0.70        0.85      0.07 o
   2   3  -8        8.04        7.87      0.10 o
   1   3  -8       17.53       17.75      0.23 o
   0   3  -8        0.50        0.61      0.08 o
  -1   3  -8        6.56        6.44      0.10 o
  -2   3  -8        1.08        1.18      0.08 o
  -3   3  -8       28.22       27.80      0.22 o
  -4   3  -8       28.12       27.22      0.30 o
  -5   3  -8       11.71       11.64      0.12 o
  -6   3  -8       63.70       62.91      0.45 o
  -7   3  -8        1.52        1.30      0.11 o
  -8   3  -8        2.64        2.58      0.11 o
  -9   3  -8        1.55        1.66      0.11 o
 -12   3  -8        4.78        4.90      0.13 o
 -13   3  -8       15.56       16.96      0.22 o
 -15   3  -8       37.93       38.14      0.37 o
 -16   3  -8        6.93        7.29      0.17 o
 -17   3  -8        4.23        4.13      0.15 o
 -18   3  -8        5.09        5.16      0.15 o
  24   4  -8       43.22       35.29      5.04 o
  22   4  -8        9.73        9.92      0.38 o
  21   4  -8       23.02       21.54      0.49 o
  20   4  -8        0.09        0.20      0.08 o
  19   4  -8       12.40       11.52      0.33 o
  18   4  -8       19.31       17.72      0.42 o
  16   4  -8       24.30       20.49      0.99 o
  15   4  -8        7.25        6.46      0.13 o
  14   4  -8        9.40        9.02      0.25 o
  13   4  -8       20.32       19.75      0.13 o
  12   4  -8       18.69       18.16      0.26 o
  11   4  -8       63.13       64.24      0.60 o
  10   4  -8        4.42        4.69      0.07 o
   9   4  -8        8.99        9.39      0.09 o
   8   4  -8        2.20        2.27      0.07 o
   7   4  -8       26.58       25.59      0.29 o
   6   4  -8       48.09       48.24      0.42 o
   5   4  -8        5.82        5.63      0.09 o
   4   4  -8       44.23       44.42      0.43 o
   3   4  -8       30.73       32.00      0.28 o
   2   4  -8       11.93       11.64      0.16 o
   1   4  -8       10.45       11.06      0.12 o
   0   4  -8       59.04       59.70      0.43 o
  -1   4  -8       18.08       17.68      0.16 o
  -2   4  -8       14.71       14.46      0.13 o
  -3   4  -8        8.31        8.17      0.11 o
  -4   4  -8        7.49        7.43      0.11 o
  -5   4  -8       23.72       22.92      0.19 o
  -6   4  -8      102.27      103.16      0.69 o
  -7   4  -8        9.15        8.35      0.12 o
  -8   4  -8       16.89       17.54      0.15 o
  -9   4  -8       22.38       21.84      0.22 o
 -10   4  -8        3.24        3.64      0.11 o
 -11   4  -8       40.82       37.30      0.47 o
 -12   4  -8        3.88        3.63      0.12 o
 -13   4  -8        2.41        2.98      0.11 o
 -14   4  -8       53.39       57.01      0.72 o
 -16   4  -8        7.07        7.30      0.17 o
 -17   4  -8       17.81       17.93      0.25 o
 -18   4  -8        2.67        2.21      0.17 o
  24   5  -8        7.50        5.45      0.52 o
  23   5  -8       34.26       33.47      1.77 o
  22   5  -8       11.15       10.49      0.40 o
  21   5  -8       15.87       14.90      0.50 o
  20   5  -8        6.62        5.75      0.17 o
  19   5  -8       12.21       10.87      0.29 o
  18   5  -8        0.32        0.36      0.10 o
  17   5  -8       22.09       23.04      0.51 o
  16   5  -8        0.46        0.40      0.06 o
  15   5  -8        6.09        5.94      0.14 o
  13   5  -8       10.28        9.19      0.29 o
  12   5  -8        1.75        1.85      0.08 o
  11   5  -8       10.61       10.57      0.12 o
  10   5  -8        1.05        1.18      0.05 o
   9   5  -8       32.36       32.80      0.28 o
   8   5  -8       38.00       39.05      0.35 o
   7   5  -8       11.90       11.74      0.11 o
   6   5  -8        8.60        8.67      0.09 o
   5   5  -8       22.61       22.03      0.16 o
   4   5  -8       20.48       20.74      0.22 o
   3   5  -8       10.64       10.53      0.12 o
   2   5  -8       76.75       76.11      0.40 o
   1   5  -8       15.28       15.27      0.15 o
   0   5  -8       33.84       33.27      0.23 o
  -1   5  -8        6.76        6.60      0.11 o
  -2   5  -8       15.94       15.88      0.14 o
  -3   5  -8        0.35        0.52      0.10 o
  -4   5  -8       10.23       10.40      0.16 o
  -5   5  -8       54.20       54.57      0.38 o
  -6   5  -8       16.41       16.28      0.14 o
  -7   5  -8       16.28       16.02      0.18 o
  -8   5  -8       82.20       81.31      0.59 o
  -9   5  -8        5.79        6.07      0.13 o
 -10   5  -8       18.37       18.55      0.23 o
 -11   5  -8       11.16       11.15      0.16 o
 -12   5  -8        2.65        2.60      0.12 o
 -13   5  -8        1.31        1.18      0.12 o
 -14   5  -8       30.05       29.86      0.42 o
 -16   5  -8       15.45       16.49      0.32 o
 -18   5  -8        1.13        1.11      0.14 o
  23   6  -8       34.68       34.56      0.86 o
  22   6  -8        6.77        6.27      0.82 o
  21   6  -8        6.67        6.15      0.23 o
  20   6  -8        1.45        1.30      0.11 o
  19   6  -8       21.82       21.04      0.40 o
  18   6  -8      100.14      102.58      0.66 o
  17   6  -8       41.41       42.90      0.43 o
  16   6  -8       53.58       54.99      0.69 o
  15   6  -8       14.85       14.02      0.24 o
  14   6  -8      132.17      134.02      1.32 o
  13   6  -8       15.76       14.32      0.35 o
  12   6  -8      185.38      188.96      2.40 o
  11   6  -8       89.61       88.60      0.82 o
  10   6  -8        4.18        4.45      0.10 o
   9   6  -8       81.69       85.21      0.66 o
   8   6  -8      217.27      218.10      1.60 o
   7   6  -8       22.01       21.92      0.14 o
   6   6  -8      120.46      121.07      0.88 o
   5   6  -8       36.83       35.84      0.27 o
   4   6  -8      110.86      110.70      0.90 o
   3   6  -8      248.78      247.63      1.64 o
   2   6  -8       68.85       70.19      0.45 o
   1   6  -8       47.27       46.69      0.34 o
   0   6  -8        0.19        0.31      0.09 o
  -1   6  -8      466.03      468.03      2.84 o
  -2   6  -8        4.99        5.13      0.10 o
  -3   6  -8       86.82       85.32      0.71 o
  -4   6  -8       26.41       25.17      0.17 o
  -5   6  -8        5.19        4.71      0.11 o
  -6   6  -8      115.57      115.76      0.43 o
  -7   6  -8      158.69      160.16      1.07 o
  -8   6  -8       14.34       14.16      0.14 o
  -9   6  -8       15.54       15.97      0.15 o
 -10   6  -8       14.00       13.09      0.20 o
 -11   6  -8        8.92        7.98      0.13 o
 -12   6  -8       53.44       50.32      0.53 o
 -13   6  -8       22.26       22.09      0.32 o
 -14   6  -8        3.35        2.93      0.12 o
 -15   6  -8        0.39        0.46      0.13 o
 -16   6  -8       46.09       44.46      0.51 o
 -17   6  -8       19.05       20.29      0.28 o
 -18   6  -8       29.67       28.32      0.47 o
  23   7  -8       24.09       23.50      0.53 o
  22   7  -8        2.05        1.76      0.21 o
  21   7  -8       10.87       10.46      0.27 o
  20   7  -8       24.92       23.95      0.32 o
  19   7  -8       15.64       15.71      0.38 o
  18   7  -8       14.70       14.47      0.30 o
  17   7  -8      126.24      131.94      1.37 o
  16   7  -8        2.20        2.01      0.12 o
  15   7  -8       10.96       10.74      0.27 o
  14   7  -8        1.51        1.77      0.09 o
  13   7  -8        5.18        4.86      0.10 o
  12   7  -8       13.40       12.75      0.28 o
  11   7  -8       66.44       66.13      0.68 o
  10   7  -8       45.40       45.49      0.33 o
   9   7  -8      111.57      109.78      0.90 o
   8   7  -8      140.92      143.52      1.00 o
   7   7  -8       82.77       80.91      0.71 o
   6   7  -8       30.57       31.93      0.50 o
   5   7  -8        0.24        0.37      0.08 o
   4   7  -8       61.42       61.16      0.43 o
   3   7  -8       11.81       11.67      0.16 o
   2   7  -8       31.47       31.66      0.24 o
   1   7  -8       97.97       99.35      0.89 o
   0   7  -8        0.09        0.19      0.09 o
  -1   7  -8        5.40        5.72      0.10 o
  -2   7  -8       22.82       23.01      0.25 o
  -3   7  -8        1.23        1.18      0.09 o
  -4   7  -8        0.35        0.31      0.10 o
  -5   7  -8       81.85       81.61      0.39 o
  -6   7  -8       52.83       52.81      0.48 o
  -7   7  -8       14.94       14.62      0.15 o
  -8   7  -8       10.81       11.08      0.13 o
  -9   7  -8        8.07        8.33      0.12 o
 -10   7  -8       98.31       99.55      0.74 o
 -11   7  -8       22.20       21.70      0.26 o
 -12   7  -8        2.94        2.91      0.12 o
 -13   7  -8        7.83        7.79      0.17 o
 -14   7  -8       12.18       11.85      0.22 o
 -15   7  -8       16.89       17.33      0.26 o
 -16   7  -8       11.55       11.38      0.17 o
 -17   7  -8        1.48        1.67      0.12 o
  22   8  -8        1.81        1.50      0.22 o
  20   8  -8        1.07        1.04      0.15 o
  19   8  -8       16.23       15.33      0.33 o
  17   8  -8       11.85       11.50      0.40 o
  16   8  -8        4.42        3.97      0.14 o
  15   8  -8       11.12       11.15      0.28 o
  14   8  -8        0.73        0.81      0.11 o
  13   8  -8        1.39        1.39      0.09 o
  12   8  -8        0.31        0.31      0.06 o
  11   8  -8       30.32       29.94      0.34 o
  10   8  -8        7.95        7.92      0.10 o
   9   8  -8      108.97      108.30      1.27 o
   8   8  -8      198.13      198.52      1.58 o
   7   8  -8        2.40        2.16      0.08 o
   6   8  -8      132.83      129.33      0.89 o
   5   8  -8        2.66        2.65      0.10 o
   4   8  -8      119.96      118.91      0.83 o
   3   8  -8       53.94       52.16      0.43 o
   2   8  -8       14.83       14.43      0.24 o
   1   8  -8      283.29      287.20      2.63 o
   0   8  -8       11.16       11.58      0.12 o
  -1   8  -8       76.49       75.07      0.63 o
  -2   8  -8       71.24       69.69      0.29 o
  -3   8  -8        4.37        4.61      0.10 o
  -4   8  -8       52.32       51.54      0.22 o
  -5   8  -8       30.26       30.21      0.22 o
  -6   8  -8        0.89        0.82      0.11 o
  -7   8  -8       13.55       12.49      0.14 o
  -8   8  -8      157.95      158.30      1.03 o
  -9   8  -8        2.84        2.90      0.13 o
 -10   8  -8        6.56        6.97      0.12 o
 -11   8  -8       67.77       67.94      0.51 o
 -12   8  -8        7.66        8.04      0.15 o
 -13   8  -8       24.17       24.96      0.35 o
 -14   8  -8       43.17       42.86      0.56 o
 -15   8  -8        9.38        8.80      0.17 o
 -16   8  -8        1.07        0.94      0.12 o
 -17   8  -8       13.25       10.92      0.16 o
  23   9  -8        1.93        1.87      0.28 o
  22   9  -8       33.01       31.64      0.74 o
  21   9  -8        3.49        3.47      0.22 o
  20   9  -8       17.26       16.38      0.20 o
  19   9  -8        3.01        2.61      0.11 o
  18   9  -8      131.64      130.08      1.54 o
  17   9  -8      292.89      295.07      4.39 o
  16   9  -8        9.84        9.55      0.21 o
  15   9  -8       29.39       30.44      0.69 o
  14   9  -8       71.72       73.46      0.81 o
  13   9  -8       96.21       96.90      1.00 o
  12   9  -8       37.52       36.37      0.51 o
  11   9  -8       10.14        9.87      0.16 o
  10   9  -8       74.35       73.73      0.79 o
   9   9  -8        6.47        6.44      0.11 o
   8   9  -8       56.03       55.29      0.59 o
   7   9  -8       13.16       13.34      0.15 o
   6   9  -8       19.75       19.28      0.17 o
   5   9  -8        7.30        6.84      0.11 o
   4   9  -8       18.37       18.17      0.28 o
   3   9  -8        6.95        6.93      0.10 o
   2   9  -8      159.91      157.31      1.36 o
   1   9  -8      165.41      162.98      1.24 o
   0   9  -8       51.70       50.77      0.41 o
  -1   9  -8        3.33        3.11      0.10 o
  -2   9  -8      215.27      211.26      1.37 o
  -3   9  -8      159.99      158.70      1.24 o
  -4   9  -8        8.50        8.81      0.12 o
  -7   9  -8       80.77       80.92      0.57 o
  -8   9  -8       37.37       37.35      0.25 o
  -9   9  -8        1.36        1.31      0.11 o
 -10   9  -8       22.49       23.20      0.33 o
 -11   9  -8        3.46        3.32      0.12 o
 -12   9  -8       11.56       12.45      0.28 o
 -13   9  -8       40.40       39.99      0.59 o
 -14   9  -8       25.19       23.96      0.24 o
 -15   9  -8       22.28       22.00      0.26 o
 -16   9  -8        0.17        0.28      0.13 o
 -17   9  -8        3.69        3.39      0.13 o
  22  10  -8        5.04        4.16      0.30 o
  21  10  -8        3.69        3.84      0.19 o
  20  10  -8       22.52       20.96      0.31 o
  19  10  -8        2.94        2.41      0.13 o
  18  10  -8        8.33        7.63      0.22 o
  17  10  -8       15.91       15.67      0.38 o
  16  10  -8       16.73       15.54      0.28 o
  15  10  -8       10.44       10.27      0.25 o
  14  10  -8       35.79       35.92      0.47 o
  13  10  -8       59.81       58.03      1.06 o
  12  10  -8       20.54       19.99      0.25 o
  11  10  -8       24.81       24.36      0.27 o
  10  10  -8       76.38       75.17      0.70 o
   9  10  -8      111.55      109.14      0.68 o
   8  10  -8      206.94      204.26      2.59 o
   7  10  -8       41.94       40.34      0.45 o
   6  10  -8       58.28       58.90      0.57 o
   5  10  -8      230.93      224.78      1.04 o
   4  10  -8       14.77       14.69      0.18 o
   3  10  -8      114.15      113.12      0.85 o
   2  10  -8      139.80      137.38      0.85 o
   1  10  -8      150.45      150.82      1.17 o
   0  10  -8      104.25      102.69      0.84 o
  -1  10  -8       70.09       69.42      0.39 o
  -2  10  -8        5.54        5.57      0.11 o
  -3  10  -8        9.83        9.23      0.13 o
  -4  10  -8        0.61        0.77      0.11 o
  -5  10  -8       31.28       30.80      0.30 o
  -6  10  -8       23.53       24.16      0.23 o
  -7  10  -8       50.18       50.45      0.40 o
  -8  10  -8       27.49       26.37      0.33 o
  -9  10  -8       12.18       11.84      0.15 o
 -10  10  -8       87.34       84.65      0.66 o
 -11  10  -8       35.19       36.70      0.38 o
 -12  10  -8       58.34       57.95      0.48 o
 -13  10  -8        7.81        8.35      0.17 o
 -14  10  -8        1.04        1.10      0.13 o
 -15  10  -8       52.35       52.65      0.43 o
 -16  10  -8       22.64       21.94      0.26 o
 -17  10  -8        4.35        4.10      0.15 o
  22  11  -8        4.25        4.66      0.27 o
  21  11  -8       12.66       12.28      0.29 o
  20  11  -8       13.75       13.09      0.27 o
  19  11  -8        7.61        7.57      0.18 o
  18  11  -8        9.00        9.05      0.22 o
  17  11  -8       50.90       51.40      0.48 o
  16  11  -8       23.58       22.40      0.53 o
  15  11  -8       24.42       24.32      0.48 o
  14  11  -8       16.51       16.23      0.20 o
  13  11  -8        3.63        3.57      0.26 o
  12  11  -8       25.29       24.04      0.44 o
  10  11  -8       49.06       48.95      0.63 o
   9  11  -8       21.14       20.37      0.23 o
   8  11  -8        0.73        0.58      0.06 o
   7  11  -8        1.73        1.83      0.07 o
   6  11  -8       11.60       11.95      0.18 o
   5  11  -8       84.27       84.13      0.88 o
   2  11  -8        4.30        4.28      0.11 o
   1  11  -8       37.47       36.82      0.35 o
   0  11  -8      119.27      115.93      0.90 o
  -1  11  -8       31.40       31.67      0.38 o
  -2  11  -8       52.77       52.68      0.43 o
  -3  11  -8       43.24       42.42      0.35 o
  -4  11  -8        2.55        2.52      0.11 o
  -5  11  -8        0.31        0.31      0.13 o
  -6  11  -8       21.09       21.44      0.19 o
  -7  11  -8       27.14       28.20      0.46 o
  -8  11  -8       69.05       67.24      0.60 o
  -9  11  -8       10.43       10.54      0.14 o
 -10  11  -8        2.23        2.15      0.12 o
 -11  11  -8        4.38        4.47      0.13 o
 -12  11  -8        2.72        2.99      0.13 o
 -13  11  -8       10.70       11.03      0.22 o
 -14  11  -8        4.02        4.11      0.13 o
  22  12  -8       13.05       13.44      0.45 o
  21  12  -8        4.15        4.01      0.21 o
  19  12  -8        4.82        4.47      0.21 o
  18  12  -8      153.38      159.04      1.74 o
  17  12  -8       29.65       30.20      0.30 o
  15  12  -8        6.02        5.18      0.16 o
  14  12  -8       56.98       58.20      0.69 o
  13  12  -8        9.96        9.66      0.16 o
  12  12  -8      139.22      130.58      1.53 o
  10  12  -8       78.80       80.12      1.15 o
   9  12  -8      112.04      113.27      0.75 o
   8  12  -8       11.43       11.17      0.18 o
   7  12  -8        5.83        5.55      0.11 o
   6  12  -8       93.70       92.05      0.96 o
   5  12  -8       64.83       63.23      0.48 o
   4  12  -8       43.88       43.18      0.43 o
   3  12  -8       85.66       87.35      0.67 o
   2  12  -8       10.40       10.90      0.15 o
   1  12  -8       79.57       77.59      0.66 o
   0  12  -8       32.61       31.90      0.29 o
  -1  12  -8       20.77       20.28      0.25 o
  -2  12  -8       14.31       14.55      0.15 o
  -3  12  -8      184.47      183.96      1.74 o
  -5  12  -8       20.93       20.21      0.20 o
  -6  12  -8       20.10       20.00      0.25 o
  -7  12  -8       42.97       43.40      0.41 o
  -8  12  -8       26.35       27.03      0.28 o
  -9  12  -8        2.29        2.63      0.12 o
 -10  12  -8        5.14        5.76      0.15 o
 -11  12  -8       47.05       43.64      0.38 o
 -12  12  -8       49.80       49.11      0.54 o
 -13  12  -8        0.56        0.51      0.13 o
 -14  12  -8        3.30        3.91      0.19 o
 -16  12  -8       13.74       13.72      0.28 o
  21  13  -8        3.91        4.58      0.23 o
  20  13  -8        1.58        1.87      0.17 o
  19  13  -8       37.44       37.87      0.45 o
  18  13  -8       18.95       19.10      0.37 o
  17  13  -8        7.46        7.92      0.22 o
  16  13  -8        3.48        3.70      0.11 o
  15  13  -8        3.11        2.79      0.14 o
  14  13  -8        2.04        2.41      0.12 o
  13  13  -8        7.06        5.83      0.31 o
  12  13  -8        3.96        4.17      0.11 o
  11  13  -8       33.76       33.74      0.51 o
   9  13  -8      101.24      100.95      0.85 o
   8  13  -8        0.12        0.21      0.08 o
   7  13  -8        1.53        1.64      0.09 o
   6  13  -8       48.06       46.47      0.48 o
   5  13  -8       23.16       23.17      0.34 o
   4  13  -8        6.89        6.92      0.11 o
   3  13  -8       55.97       55.20      0.48 o
   2  13  -8       40.88       41.50      0.36 o
   1  13  -8       15.49       15.72      0.16 o
   0  13  -8       40.04       40.08      0.30 o
  -1  13  -8        5.84        6.04      0.12 o
  -2  13  -8       13.36       13.03      0.16 o
  -3  13  -8        0.44        0.51      0.12 o
  -4  13  -8       53.04       52.40      0.44 o
  -5  13  -8       19.63       19.27      0.20 o
  -6  13  -8       44.07       43.45      0.26 o
  -7  13  -8       22.84       22.69      0.27 o
  -8  13  -8        0.26        0.38      0.13 o
  -9  13  -8       40.85       40.49      0.35 o
 -10  13  -8       18.00       17.82      0.26 o
 -11  13  -8        0.53        0.68      0.15 o
 -12  13  -8       70.01       69.39      0.76 o
 -13  13  -8       12.70       13.10      0.23 o
 -14  13  -8        5.61        5.83      0.14 o
 -15  13  -8        8.65        8.68      0.21 o
  21  14  -8        7.59        7.15      0.22 o
  20  14  -8       21.04       22.25      0.26 o
  19  14  -8       10.34       10.04      0.28 o
  18  14  -8       30.37       32.57      0.29 o
  17  14  -8       10.12        9.92      0.18 o
  16  14  -8        8.77        9.07      0.18 o
  15  14  -8        1.90        1.95      0.14 o
  14  14  -8       20.70       20.74      0.45 o
  13  14  -8        1.56        1.34      0.09 o
  12  14  -8       15.00       14.81      0.25 o
  11  14  -8       75.75       75.75      1.24 o
  10  14  -8        9.25        9.27      0.15 o
   9  14  -8       13.03       12.60      0.22 o
   8  14  -8        9.61        9.08      0.17 o
   7  14  -8       11.40       11.16      0.17 o
   6  14  -8        1.06        1.20      0.10 o
   5  14  -8        7.72        7.24      0.18 o
   4  14  -8       25.45       25.04      0.30 o
   3  14  -8       18.49       18.27      0.26 o
   2  14  -8        2.65        3.21      0.11 o
   1  14  -8        6.50        6.64      0.12 o
   0  14  -8        2.69        2.25      0.11 o
  -1  14  -8        1.68        1.97      0.11 o
  -2  14  -8       38.31       38.26      0.32 o
  -3  14  -8       58.02       57.82      0.47 o
  -4  14  -8       57.82       56.80      0.36 o
  -5  14  -8       26.33       25.11      0.31 o
  -6  14  -8        6.97        6.63      0.13 o
  -7  14  -8        0.48        0.48      0.12 o
  -8  14  -8       12.16       12.62      0.15 o
 -10  14  -8       45.64       45.16      0.43 o
 -11  14  -8        2.03        2.51      0.14 o
 -12  14  -8        9.70       10.29      0.24 o
 -13  14  -8       50.51       50.65      0.47 o
 -14  14  -8        6.59        7.39      0.17 o
 -15  14  -8        3.51        3.76      0.14 o
  19  15  -8        0.71        1.00      0.16 o
  18  15  -8        4.13        3.93      0.17 o
  17  15  -8        2.35        2.73      0.16 o
  16  15  -8       24.79       25.25      0.40 o
  14  15  -8        3.03        3.18      0.14 o
  12  15  -8       12.78       11.87      0.28 o
  11  15  -8       33.61       33.56      0.41 o
  10  15  -8        1.62        1.66      0.11 o
   9  15  -8       56.92       55.25      0.79 o
   8  15  -8       51.65       50.71      0.51 o
   7  15  -8        4.62        4.35      0.12 o
   6  15  -8        5.02        5.18      0.11 o
   5  15  -8       26.45       25.60      0.34 o
   4  15  -8       16.31       16.11      0.19 o
   2  15  -8       45.13       44.87      0.41 o
   1  15  -8        3.22        3.45      0.12 o
   0  15  -8       68.01       66.74      0.61 o
  -1  15  -8       31.56       30.35      0.33 o
  -2  15  -8       12.33       12.37      0.19 o
  -3  15  -8        9.54       10.31      0.16 o
  -4  15  -8       13.74       13.62      0.17 o
  -5  15  -8        1.26        1.43      0.13 o
  -6  15  -8       62.76       62.28      0.66 o
  -7  15  -8       28.06       27.78      0.36 o
  -8  15  -8       16.74       16.68      0.25 o
  -9  15  -8       11.13       11.03      0.15 o
 -10  15  -8        0.50        0.70      0.14 o
 -11  15  -8        2.84        2.81      0.14 o
 -12  15  -8        6.93        6.97      0.16 o
[truncated: 173,118 more chars]
